# Supplementary material for: Pedal Claw Curvature in Birds, Lizards and Mesozoic Dinosaurs – Complicated Categories and Compensating for Mass-Specific and Phylogenetic Control
Source: PLoS One. 2012 Dec 5;7(12):e50555. doi: 10.1371/journal.pone.0050555 (PMC3515613; doi:10.1371/journal.pone.0050555)
Supplement: Table S1 — List of extant species used – asterisk in the source column denotes a specimen with only the ungual bone. ‘Λ’ denotes specimens measured following the same methodology detailed in the ‘Methods’ section (although printouts rather than ImageJ were used) but the data were taken from Miller (2005). (XLSX) [file pone.0050555.s001.xlsx]

## Sheet: Data
List of extant species used – asterisk in the source column denotes a specimen with only the ungual bone. ‘^’ denotes specimens measured following the same methodology detailed in the ‘Methods’ section (although printouts rather than ImageJ were used) but the data were taken from Miller (2005).
Genus	Species	Common Name	Order	Average Body Mass (g)	Behaviour	Left or Right Foot	Inner Curvature	Relative Thickness	Outer Curvature	Source - Literature or Museum specimen	Specimen Number
Accipiter	gentilis	Goshawk	Falconiformes	1024.5	Predatory	NaN	NaN	NaN	122	Pike and Maitland 2004
Accipiter	nisus	Sparrowhawk	Falconiformes	237.5	Predatory	NaN	NaN	NaN	126	Pike and Maitland 2004
Accipiter	nisus	Sparrowhawk	Falconiformes	237.5	Predatory	L	127	0.25	114	National Museum of Wales	24.325.1
Accipiter	nisus	Sparrowhawk	Falconiformes	237.5	Predatory	L	143	0.25	86	National Museum of Wales	24.320.1
Accipiter	nisus	Sparrowhawk	Falconiformes	237.5	Predatory	R	124	0.286	110	National Museum of Wales	24.20.1
Accipiter	nisus	Sparrowhawk	Falconiformes	237.5	Predatory	L	136	0.341	102	National Museum of Wales	z1981.3
Accipiter	nisus	Sparrowhawk	Falconiformes	237.5	Predatory	R	136	0.286	113	National Museum of Wales	z1981.3
Accipiter	nisus	Sparrowhawk	Falconiformes	237.5	Predatory	R	131	0.286	126	National Museum of Wales	67.400.
Accipiter	nisus	Sparrowhawk	Falconiformes	237.5	Predatory	L	150	0.333	117	National Museum of Wales	67.400.
Acridotheres	tristis	Common Myna	Passeriformes	116	Perch	L	88	0.472	NaN	The Natural History Museum, Tring^	1947.WHI.1.15149
Acrocephalus	schoenobaenus	Sedge Warbler	Passeriformes	11.2	Perch	NaN	NaN	NaN	76	Pike and Maitland 2004
Acrocephalus	scirpaceus	Reed Warbler	Passeriformes	12.3	Perch	L	112	0.273	112	National Museum of Wales	19.161.79
Acrocephalus	scirpaceus	Reed Warbler	Passeriformes	12.3	Perch	L	92	0.424	112	National Museum of Wales	z1990.63.14
Acrocephalus	scirpaceus	Reed Warbler	Passeriformes	12.3	Perch	L	123	0.5	116	National Museum of Wales	z1990.63.141
Acryllium	vulturinum	Vulturine Guineafowl	Galliformes	1330	Ground	R	84	0.525	97	The Natural History Museum, Tring	1910.4.30.9
Acryllium	vulturinum	Vulturine Guineafowl	Galliformes	1330	Ground	L	96	0.547	90	The Natural History Museum, Tring	1910.4.30.9
Acryllium	vulturinum	Vulturine Guineafowl	Galliformes	1330	Ground	L	83	0.533	99	The Natural History Museum, Tring	1946.5.15.14
Acryllium	vulturinum	Vulturine Guineafowl	Galliformes	1330	Ground	R	97	0.506	97	The Natural History Museum, Tring	1946.5.15.14
Acryllium	vulturinum	Vulturine Guineafowl	Galliformes	1330	Ground	R	70	0.548	80	The Natural History Museum, Tring	1946.5.15.25
Acryllium	vulturinum	Vulturine Guineafowl	Galliformes	1330	Ground	L	88	0.517	88	The Natural History Museum, Tring	1946.5.15.25
Acryllium	vulturinum	Vulturine Guineafowl	Galliformes	1330	Ground	NaN	NaN	NaN	47	Pike and Maitland 2004
Actitis	hypoleucos	Common Sandpiper	Charadriiformes	48	Ground	R	96	0.667	60	National Museum of Wales	z1990.63.794
Actitis	hypoleucos	Common Sandpiper	Charadriiformes	48	Ground	R	87	0.591	76	National Museum of Wales	35.240.5
Actitis	hypoleucos	Common Sandpiper	Charadriiformes	48	Ground	R	85	0.696	88	National Museum of Wales	34.596.15
Actitis	hypoleucos	Common Sandpiper	Charadriiformes	48	Ground	L	75	0.579	90	National Museum of Wales	25.347.2
Aegithalos	caudatus	Long-tailed Tit	Passeriformes	8.6	Perch	L	105	0.333	113	National Museum of Wales	15.97.5
Aegithalos	caudatus	Long-tailed Tit	Passeriformes	8.6	Perch	L	103	0.667	57	National Museum of Wales	19.161.50
Aegithalos	caudatus	Long-tailed Tit	Passeriformes	8.6	Perch	L	91	0.333	95	National Museum of Wales	19.161.51
Aegithalos	caudatus	Long-tailed Tit	Passeriformes	8.6	Perch	R	119	0.526	112	The Natural History Museum, Tring	1926.12.21.59
Aegithalos	caudatus	Long-tailed Tit	Passeriformes	8.6	Perch	L	120	0.522	120	The Natural History Museum, Tring	1926.12.21.59
Aegithalos	caudatus	Long-tailed Tit	Passeriformes	8.6	Perch	NaN	NaN	NaN	107	Pike and Maitland 2004
Aegypius	monachus	Eurasian Black Vulture	Falconiformes	9625	Predatory	L	122	0.335	117	The Natural History Museum, Tring	1985.8.19.4
Aegypius	monachus	Eurasian Black Vulture	Falconiformes	9625	Predatory	R	113	0.431	125	The Natural History Museum, Tring	1985.8.19.4
Aegypius	monachus	Eurasian Black Vulture	Falconiformes	9625	Predatory	R	108	0.497	122	The Natural History Museum, Tring	1979.11.29.1
Aegypius	monachus	Eurasian Black Vulture	Falconiformes	9625	Predatory	L	93	0.493	120	The Natural History Museum, Tring	1979.11.29.1
Aegypius	monachus	Eurasian Black Vulture	Falconiformes	9625	Predatory	L	78	0.589	113	The Natural History Museum, Tring	1985.8.19.2
Aegypius	monachus	Eurasian Black Vulture	Falconiformes	9625	Predatory	R	87	0.585	115	The Natural History Museum, Tring	1985.8.19.2
Aethopyga	gouldiae	Gould's Sunbird	Passeriformes	5	Perch	L	106	0.478	NaN	The Natural History Museum, Tring^	1938.12.13.353
Agama	colonorum	Agama	Squamata	NaN	Ground	R	57	0.533	59	Museum of Zoology, Cambridge	R8306
Agapornis	pullarius	Red-headed love bird	Psittaciformes	39.3	Perch	L	125	0.406	NaN	National Museum of Wales^	Z/1984/024.015
Alauda	arvensis	Skylark	Passeriformes	39.95	Ground	L	51	0.333	105	National Museum of Wales	25.275.
Alauda	arvensis	Skylark	Passeriformes	39.95	Ground	R	58	0.667	121	National Museum of Wales	36.114.3
Alauda	arvensis	Skylark	Passeriformes	39.95	Ground	L	75	0.667	109	National Museum of Wales	36.114.4
Alauda	arvensis	Skylark	Passeriformes	39.95	Ground	R	94	0.128	100	National Museum of Wales	36.179.2
Alauda	arvensis	Skylark	Passeriformes	39.95	Ground	R	27	0.512	60	National Museum of Wales	36.179.3
Alauda	arvensis	Skylark	Passeriformes	39.95	Ground	L	84	0.333	67	National Museum of Wales	39.298.2
Alauda	arvensis	Skylark	Passeriformes	39.95	Ground	NaN	NaN	NaN	63	Pike and Maitland 2004
Alcedo	athis	Common Kingfisher	Passeriformes	27	Perch	NaN	NaN	NaN	117	Pike and Maitland 2004
Alectoris	chukar	Chukar	Galliformes	503.5	Ground	L	85	0.518	NaN	National Museum of Wales^	z/1979/053/0082
Alectoris	rufa	Red-legged Partridge	Galliformes	528	Ground	NaN	NaN	NaN	89	Pike and Maitland 2004
Alectura	lathami	Australian Brush Turkey	Galliformes	2340	Ground	R	85	0.465	80	The Natural History Museum, Tring	1925.11.1.556
Alectura	lathami	Australian Brush Turkey	Galliformes	2340	Ground	L	80	0.546	80	The Natural History Museum, Tring	1925.11.1.556
Alectura	lathami	Australian Brush Turkey	Galliformes	2340	Ground	L	89	0.427	73	The Natural History Museum, Tring	48.8.31.9
Alectura	lathami	Australian Brush Turkey	Galliformes	2340	Ground	R	85	0.429	66	The Natural History Museum, Tring	48.8.31.9
Alectura	lathami	Australian Brush Turkey	Galliformes	2340	Ground	R	85	0.45	74	The Natural History Museum, Tring	1925.11.1.554
Alectura	lathami	Australian Brush Turkey	Galliformes	2340	Ground	L	94	0.375	74	The Natural History Museum, Tring	1925.11.1.554
Alisterus	scapularis	Australian King Parrot	Psittaciformes	232.5	Climb	NaN	NaN	NaN	88	Pike and Maitland 2004
Amblyornis	subalaris	Streaked Bowerbird	Passeriformes	109	Perch	L	113	0.449	125	National Museum of Wales	z1979.53.3293
Amblyornis	subalaris	Streaked Bowerbird	Passeriformes	109	Perch	R	119	0.429	138	National Museum of Wales	z1979.53.3294
Amblyornis	subalaris	Streaked Bowerbird	Passeriformes	109	Perch	L	124	0.5	145	National Museum of Wales	z1979.53.3295
Amblyornis	subalaris	Streaked Bowerbird	Passeriformes	109	Perch	L	127	0.333	115	National Museum of Wales	z1979.53.3298
Amblyornis	subalaris	Streaked Bowerbird	Passeriformes	109	Perch	R	106	0.578	138	National Museum of Wales	z1979.53.3298
Amblyrhynchus	cristatus	Marine Iguana	Squamata	1800	Ground	L	75	0.721	134	Museum of Zoology, Cambridge	R8851
Amblyrhynchus	cristatus	Marine Iguana	Squamata	1800	Ground	R	88	0.689	109	Museum of Zoology, Cambridge	R8851
Anthus	pratensis	Meadow Pipit	Passeriformes	18.4	Ground	NaN	NaN	NaN	75	Pike and Maitland 2004
Anthus	pratensis	Meadow Pipit	Passeriformes	18.4	Perch	L	75	0.408	NaN	National Museum of Wales^	21990.63.124
Apteryx	australis	Mantell's Brown Kiwi	Dinornithiformes	2330	Ground	NaN	NaN	NaN	53	Pike and Maitland 2004
Apteryx	haastii	Great Spotted Kiwi	Dinornithiformes	2055	Ground	NaN	NaN	NaN	61	Pike and Maitland 2004
Apteryx	australis	Mantell's Brown Kiwi	Struthioniformes	2330	Ground	L	57	0.667	NaN	The Natural History Museum, Tring^	1939.12.9-1336
Aquila	audax	Wedge tailed Eagle	Falconiformes	3466	Predatory	NaN	NaN	NaN	96	Pike and Maitland 2004
Aquila	chrysaetos	Golden Eagle	Falconiformes	4263.5	Predatory	R	148	0.353	121	National Museum of Wales	14.252.1
Aquila	chrysaetos	Golden Eagle	Falconiformes	4263.5	Predatory	L	138	0.333	133	National Museum of Wales	69.140.
Aquila	chrysaetus	Golden Eagle	Falconiformes	4263.5	Predatory	NaN	NaN	NaN	116	Pike and Maitland 2004
Ara	macao	Scarlet Macaw	Psittaciformes	1015	Climb	NaN	NaN	NaN	136	Pike and Maitland 2004
Aratinga	jandaya	Jandaya Parakeet	Psittaciformes	89.4	Perch	L	118	0.439	NaN	The Natural History Museum, Tring^	1913.3.14.45
Arborophila		Partridge	Galliformes	240	Ground	L	68	0.491	NaN	The Natural History Museum, Tring^	1930.7.16.5
Ardea	cinera	Grey Heron	Ciconiiformes	1443	Ground	L	67	0.556	88	National Museum of Wales	z1990.63.208
Ardea	cinera	Grey Heron	Ciconiiformes	1443	Ground	R	63	0.667	72	National Museum of Wales	50.301.24
Ardea	cinera	Grey Heron	Ciconiiformes	1443	Ground	L	61	0.63	93	National Museum of Wales	z1990.63.1196
Ardea	cinera	Grey Heron	Ciconiiformes	1443	Ground	L	60	0.625	87	National Museum of Wales	23.332.1
Ardea	cinera	Grey Heron	Ciconiiformes	1443	Ground	L	61	0.592	76	National Museum of Wales	23.441.2
Ardeola	grayii	Indian Pond Heron	Ciconiiformes	253	Ground	R	102	0.3	83	National Museum of Wales	21.114.2
Ardeola	grayii	Indian Pond Heron	Ciconiiformes	253	Ground	L	75	0.462	72	National Museum of Wales	21.114.73
Ardeola	grayii	Indian Pond Heron	Ciconiiformes	253	Ground	R	73	0.71	106	National Museum of Wales	24.568.61
Ardeola	ralloides	Squacco Heron	Ciconiiformes	287	Ground	R	81	0.577	86	National Museum of Wales	11.103.759
Ardeola	ralloides	Squacco Heron	Ciconiiformes	287	Ground	R	66	0.524	112	National Museum of Wales	42.351.12
Ardeola	ralloides	Squacco Heron	Ciconiiformes	287	Ground	L	84	0.525	92	National Museum of Wales	42.351.13
Arenaria	interpres	Ruddy Turnstone	Charadriiformes	136	Ground	R	101	0.333	82	National Museum of Wales	26.349.1
Arenaria	interpres	Ruddy Turnstone	Charadriiformes	136	Ground	L	78	0.667	105	National Museum of Wales	24.554.11
Arenaria	interpres	Ruddy Turnstone	Charadriiformes	136	Ground	R	38	0.733	105	National Museum of Wales	24.554.10.
Arenaria	interpres	Ruddy Turnstone	Charadriiformes	136	Ground	R	66	0.625	73	National Museum of Wales	24.554.7
Arenaria	interpres	Ruddy Turnstone	Charadriiformes	136	Ground	L	56	0.7	82	National Museum of Wales	24.554.6
Asio	flammeus	Short-eared Owl	Strigiformes	350	Predatory	NaN	NaN	NaN	99	Pike and Maitland 2004
Asio	otus	Long-eared Owl	Strigiformes	299	Predatory	L	129	0.273	116	National Museum of Wales	z1990.63.852
Asio	otus	Long-eared Owl	Strigiformes	299	Predatory	L	131	0.308	120	National Museum of Wales	z1990.63.104
Asio	otus	Long-eared Owl	Strigiformes	299	Predatory	R	130	0.333	102	National Museum of Wales	z1990.63.103
Asio	otus	Long-eared Owl	Strigiformes	299	Predatory	R	120	0.273	127	National Museum of Wales	z1990.63.102
Asio	otus	Long-eared Owl	Strigiformes	299	Predatory	NaN	NaN	NaN	93	Pike and Maitland 2004
Athene	noctua	Little Owl	Strigiformes	164	Predatory	R	137	0.333	115	National Museum of Wales	25.473.1
Athene	noctua	Little Owl	Strigiformes	164	Predatory	R	134	0.333	116	National Museum of Wales	24.541.1
Athene	noctua	Little Owl	Strigiformes	164	Predatory	NaN	NaN	NaN	102	Pike and Maitland 2004
Balaeniceps	rex	Shoebill	Ciconiiformes	5984	Ground	R	67	0.531	72	The Natural History Museum, Tring	1901.10.20.90
Balaeniceps	rex	Shoebill	Ciconiiformes	5984	Ground	R	91	0.566	88	The Natural History Museum, Tring	1901.10.20.90
Balaeniceps	rex	Shoebill	Ciconiiformes	5984	Ground	L	81	0.557	73	The Natural History Museum, Tring	1901.10.20.90
Balaeniceps	rex	Shoebill	Ciconiiformes	5984	Ground	L	71	0.554	86	The Natural History Museum, Tring	1900.9.12.2
Balaeniceps	rex	Shoebill	Ciconiiformes	5984	Ground	R	53	0.685	87	The Natural History Museum, Tring	1900.9.12.2
Balaeniceps	rex	Shoebill	Ciconiiformes	5984	Ground	R	83	0.522	124	The Natural History Museum, Tring	65.12.17.1
Balearica	pavonina	Black crowned crane	Gruiformes	3590	Ground	R	55	0.674	135	National Museum of Wales	25.267.1
Bombycilla	cedrorum	Cedar Waxwing	Passeriformes	31.6	Perch	R	109	0.581	125	National Museum of Wales	20.330.529
Bombycilla	cedrorum	Cedar Waxwing	Passeriformes	31.6	Perch	L	132	0.273	126	National Museum of Wales	20.330.687
Bombycilla	cedrorum	Cedar Waxwing	Passeriformes	31.6	Perch	L	131	0.3	117	National Museum of Wales	z1979.53.2061
Bombycilla	garrulus	Bohemian Waxwing	Passeriformes	52.5	Perch	R	110	0.436	92	National Museum of Wales	11.103.527
Bombycilla	garrulus	Bohemian Waxwing	Passeriformes	52.5	Perch	L	110	0.244	118	National Museum of Wales	13.216.8
Bombycilla	garrulus	Bohemian Waxwing	Passeriformes	52.5	Perch	L	96	0.396	125	National Museum of Wales	20.330.904
Bombycilla	garrulus	Bohemian Waxwing	Passeriformes	52.5	Perch	R	108	0.4	133	National Museum of Wales	1979.53.2081
Bombycilla	garrulus	Bohemian Waxwing	Passeriformes	52.5	Perch	R	130	0.556	103	National Museum of Wales	1979.53.2082
Bombycilla	garrulus	Bohemian Waxwing	Passeriformes	52.5	Perch	L	125	0.463	140	National Museum of Wales	1979.53.2083
Botaurus	stellaris	Bittern	Ciconiiformes	1324.5	Ground	R	72	0.394	104	National Museum of Wales	z1990.63.209
Botaurus	stellaris	Bittern	Ciconiiformes	1324.5	Ground	L	79	0.423	72	National Museum of Wales	z1990.58.89
Botaurus	stellaris	Bittern	Ciconiiformes	1324.5	Ground	L	70	0.336	87	National Museum of Wales	z1990.26.49.1
Botaurus	stellaris	Bittern	Ciconiiformes	1324.5	Ground	L	75	0.504	89	National Museum of Wales	z1990.63.11
Botaurus	stellaris	Bittern	Ciconiiformes	1324.5	Ground	L	88	0.429	90	National Museum of Wales	z19090.71.16
Bubo	bubo	Eurasian Eagle-Owl	Strigiformes	2686	Predatory	L	120	0.382	123	The Natural History Museum, Tring	1934.1.1.1553
Bubo	bubo	Eurasian Eagle-Owl	Strigiformes	2686	Predatory	R	127	0.397	105	The Natural History Museum, Tring	1934.1.1.1553
Bubo	bubo	Eurasian Eagle-Owl	Strigiformes	2686	Predatory	L	126	0.323	122	The Natural History Museum, Tring	75.11.22.65
Bubo	bubo	Eurasian Eagle-Owl	Strigiformes	2686	Predatory	NaN	NaN	NaN	112	Pike and Maitland 2004
Bubo	scandiacus	Snowy Owl	Strigiformes	2042.5	Predatory	NaN	NaN	NaN	128	Pike and Maitland 2004
Bubulcus	ibis	Cattle Egret	Ciconiiformes	366	Ground	R	57	0.5	91	National Museum of Wales	z1990.063.294
Bubulcus	ibis	Cattle Egret	Ciconiiformes	366	Ground	L	93	0.547	90	National Museum of Wales	z1990.063.330
Bucorvus	leadbeteri	Southern Ground Hornbill	Coraciiformes	3767.5	Ground	L	75	0.576	NaN	The Natural History Museum, Tring^	1903.8.1.188
Bulweria	bulwerii	Bulwer's Petrel	Procellariiformes	99	Ground	R	95	0.318	122	The Natural History Museum, Tring	1995.3.7.13
Bulweria	bulwerii	Bulwer's Petrel	Procellariiformes	99	Ground	L	77	0.478	113	The Natural History Museum, Tring	1995.3.7.13
Bulweria	bulwerii	Bulwer's Petrel	Procellariiformes	99	Ground	R	83	0.476	95	The Natural History Museum, Tring	1995.3.7.184
Bulweria	bulwerii	Bulwer's Petrel	Procellariiformes	99	Ground	L	74	0.619	111	The Natural History Museum, Tring	1995.3.7.184
Bulweria	bulwerii	Bulwer's Petrel	Procellariiformes	99	Ground	R	94	0.433	84	The Natural History Museum, Tring	1900.1.18.908
Buphagus	eryhrorhynchus	Red-billed Oxpecker	Passeriformes	50.7	Climb	NaN	NaN	NaN	113	Pike and Maitland 2004
Burhinus	oedicnemus	Stone Curlew	Charadriiformes	459	Ground	R	88	0.667	72	National Museum of Wales	28.84.27
Burhinus	oedicnemus	Stone Curlew	Charadriiformes	459	Ground	R	100	0.455	94	National Museum of Wales	28.84.27
Burhinus	oedicnemus	Stone Curlew	Charadriiformes	459	Ground	R	109	0.574	77	National Museum of Wales	47.285.358
Burhinus	oedicnemus	Stone Curlew	Charadriiformes	459	Ground	R	55	0.667	91	National Museum of Wales	47.285.366
Burhinus	oedicnemus	Stone Curlew	Charadriiformes	459	Ground	R	45	0.571	67	National Museum of Wales	47.285.367
Burhinus	oedicnemus	Stone Curlew	Charadriiformes	459	Ground	R	65	0.667	61	National Museum of Wales	z1990.63.995
Buteo	buteo	Common Buzzard	Falconiformes	875	Predatory	R	100	0.364	67	National Museum of Wales	22.377.1
Buteo	buteo	Common Buzzard	Falconiformes	875	Predatory	R	115	0.338	88	National Museum of Wales	22.45.
Buteo	buteo	Common Buzzard	Falconiformes	875	Predatory	L	131	0.438	56	National Museum of Wales	21.453.1
Buteo	buteo	Common Buzzard	Falconiformes	875	Predatory	R	111	0.375	77	National Museum of Wales	31.171.
Buteo	buteo	Common Buzzard	Falconiformes	875	Predatory	NaN	NaN	NaN	113	Pike and Maitland 2004
Buteo	lagopus	Rough-legged Buzzard	Falconiformes	956	Predatory	NaN	NaN	NaN	102	Pike and Maitland 2004
Cacatua	sulphurea	Yellow-crested Cockatoo	Psittaciformes	304	Perch	L	127	0.423	NaN	The Natural History Museum, Tring^	98.5-4.21
Callipepla	californicus	California Quail	Galliformes	174	Ground	NaN	NaN	NaN	77	Pike and Maitland 2004
Callipepla	gambelli	Gambell's Quail	Galliformes	166	Ground	L	60	0.616	NaN	The Natural History Museum, Tring^	91.10.21.167
Calonectris	diomedea	Cory's Shearwater	Procellariiformes	535	Ground	R	84	0.514	84	The Natural History Museum, Tring	1904.8.17.3
Calonectris	diomedea	Cory's Shearwater	Procellariiformes	535	Ground	L	88	0.451	91	The Natural History Museum, Tring	1904.8.17.3
Campephilus	melanoleucos	Crimson Crested Woodpecker	Piciformes	256	Climb	L	145	0.382	NaN	National Museum of Wales^	Z/1979/053.1603
Campephilus	melanoleucus	Crimson Crested Woodpecker	Piciformes	256	Climb	NaN	NaN	NaN	158	Pike and Maitland 2004
Casuarius	casuarius	Cassowary	Casuariiformes	44000	Ground	NaN	NaN	NaN	41	Pike and Maitland 2004
Cathartes	aura	Turkey Vulture	Falconiformes	1430	Predatory	R	105	0.444	116	The Natural History Museum, Tring	1956.8.206
Cathartes	aura	Turkey Vulture	Falconiformes	1430	Predatory	L	98	0.532	128	The Natural History Museum, Tring	1956.8.206
Cathartes	aura	Turkey Vulture	Falconiformes	1430	Predatory	L	121	0.361	103	The Natural History Museum, Tring	73.7.19.20
Cathartes	aura	Turkey Vulture	Falconiformes	1430	Predatory	R	136	0.404	113	The Natural History Museum, Tring	73.7.19.20
Celeus	brachyurus	Rufous Woodpecker	Piciformes	88	Climb	NaN	NaN	NaN	131	Pike and Maitland 2004
Celeus	castaneus	Chesnut-coloured Woodpecker	Piciformes	85.6	Climb	NaN	NaN	NaN	159	Pike and Maitland 2004
Celeus	torquatus	Ringed Woodpecker	Piciformes	134	Climb	NaN	NaN	NaN	164	Pike and Maitland 2004
Centropus	phasianinus	Pheasant Coucal	Cuculiformes	373.5	Ground	L	90	0.461	NaN	The Natural History Museum, Tring^	1969.4.174
Certhia	discolor	Brown-throated Tree Creeper	Passeriformes	10.4	Climb	L	129	0.31	NaN	The Natural History Museum, Tring^	1945.33.20
Certhia	discolor	Brown-throated Tree Creeper	Passeriformes	10.4	Climb	L	144	0.36	NaN	The Natural History Museum, Tring^	1919.12.20.438
Certhia	familiaris	Eurasian Treecreeper	Passeriformes	9	Climb	NaN	NaN	NaN	125	Pike and Maitland 2004
Certhilauda	curvirostris	Long-billed Lark	Passeriformes	41.9	Ground	R	70	0.5	91	The Natural History Museum, Tring	1965.M.6588
Certhilauda	curvirostris	Long-billed Lark	Passeriformes	41.9	Ground	L	98	0.4	119	The Natural History Museum, Tring	1965.M.6588
Certhilauda	curvirostris	Long-billed Lark	Passeriformes	41.9	Ground	L	68	0.55	97	The Natural History Museum, Tring	1933.7.14.236
Certhilauda	curvirostris	Long-billed Lark	Passeriformes	41.9	Ground	R	130	0.394	134	The Natural History Museum, Tring	88.9.20.1063
Certhilauda	curvirostris	Long-billed Lark	Passeriformes	41.9	Ground	L	90	0.5	96	The Natural History Museum, Tring	88.9.20.1063
Cettia	cetti	Cetti's Warbler	Passeriformes	13.35	Ground	R	109	0.421	107	The Natural History Museum, Tring	1947.4.364
Cettia	cetti	Cetti's Warbler	Passeriformes	13.35	Ground	L	106	0.471	125	The Natural History Museum, Tring	80.1.1.942
Cettia	cetti	Cetti's Warbler	Passeriformes	13.35	Ground	R	83	0.444	119	The Natural History Museum, Tring	80.1.1.942
Cettia	cetti	Cetti's Warbler	Passeriformes	13.35	Ground	R	104	0.444	107	The Natural History Museum, Tring	1949.1.12903
Cettia	cetti	Cetti's Warbler	Passeriformes	13.35	Ground	L	93	0.5	84	The Natural History Museum, Tring	1949.1.12903
Cettia	cetti	Cetti's Warbler	Passeriformes	13.35	Ground	R	98	0.556	90	The Natural History Museum, Tring	1949.1.12903
Charadrius	hiaticula	Ringed Plover	Charadriiformes	64.05	Ground	R	84	0.364	75	National Museum of Wales	47.285.222
Charadrius	hiaticula	Ringed Plover	Charadriiformes	64.05	Ground	L	66	0.65	86	National Museum of Wales	40.62.
Charadrius	hiaticula	Ringed Plover	Charadriiformes	64.05	Ground	R	89	0.478	89	National Museum of Wales	36.256.4
Charadrius	hiaticula	Ringed Plover	Charadriiformes	64.05	Ground	L	85	0.667	90	National Museum of Wales	28.482.4
Charadrius	hiaticula	Ringed Plover	Charadriiformes	64.05	Ground	L	54	0.65	84	National Museum of Wales	28.482.3
Chionis	minor	Black-faced Sheathbilll	Charadriiformes	588	Ground	L	122	0.474	68	The Natural History Museum, Tring	80.11.18.162
Chionis	minor	Black-faced Sheathbilll	Charadriiformes	588	Ground	R	126	0.538	57	The Natural History Museum, Tring	80.11.18.162
Chionis	minor	Black-faced Sheathbilll	Charadriiformes	588	Ground	R	108	0.654	107	The Natural History Museum, Tring	42.6.11.1
Chionis	minor	Black-faced Sheathbilll	Charadriiformes	588	Ground	L	63	0.778	105	The Natural History Museum, Tring	42.6.11.1
Chionis	minor	Black-faced Sheathbilll	Charadriiformes	588	Ground	L	85	0.676	83	The Natural History Museum, Tring	41.745.
Chionis	minor	Black-faced Sheathbilll	Charadriiformes	588	Ground	R	79	0.662	95	The Natural History Museum, Tring	41.745.
Chlamydosaurus	kingii	Frill-necked Lizard	Squamata	600	Climb	L	65	0.559	111	Museum of Zoology, Cambridge	R8426
Chlamydosaurus	kingii	Frill-necked Lizard	Squamata	600	Climb	L	72	0.52	82	Museum of Zoology, Cambridge	R8427
Chlamydosaurus	kingii	Frill-necked Lizard	Squamata	600	Climb	R	107	0.462	NaN	Museum of Zoology, Cambridge	R8427
Chlamydosaurus	kingii	Frill-necked Lizard	Squamata	600	Climb	L	77	0.553	96	Museum of Zoology, Cambridge	R8427
Chlamydotis	undulata	Houbara Bustard	Gruiformes	1555	Ground	L	25	0.954	NaN	The Natural History Museum, Tring^	90.2.20.249
Chlamydotis	undulata	Houbara Bustard	Gruiformes	1555	Ground	R	115	0.447	122	The Natural History Museum, Tring	90.2.20.243
Chlamydotis	undulata	Houbara Bustard	Gruiformes	1555	Ground	L	111	0.549	99	The Natural History Museum, Tring	90.2.20.243
Chlamydotis	undulata	Houbara Bustard	Gruiformes	1555	Ground	L	90	0.662	91	The Natural History Museum, Tring	90.2.20.87
Chlamydotis	undulata	Houbara Bustard	Gruiformes	1555	Ground	R	100	0.524	80	The Natural History Museum, Tring	90.2.20.87
Chrysocolaptes	lucidus	Greater Flameback	Piciformes	142	Climb	NaN	NaN	NaN	157	Pike and Maitland 2004
Chrysolophus	pictus	Golden pheasant	Galliformes	NaN	Ground	NaN	NaN	NaN	66	Pike and Maitland 2004
Chrysoptilus	melanochlorus	FOREST flickers	Piciformes	NaN	Climb	L	130	0.414	NaN	The Natural History Museum, Tring^	96.3.10.563
Ciconia	ciconia	White Stork	Ciconiiformes	3448	Ground	R	77	0.688	62	The Natural History Museum, Tring	97.10.30.137
Ciconia	ciconia	White Stork	Ciconiiformes	3448	Ground	R	69	0.6	91	The Natural History Museum, Tring	1908.1.8.443
Ciconia	ciconia	White Stork	Ciconiiformes	3448	Ground	L	47	0.683	88	The Natural History Museum, Tring	92.4.2.385
Ciconia	ciconia	White Stork	Ciconiiformes	3448	Ground	R	69	0.725	104	The Natural History Museum, Tring	92.4.2.385
Cinclus	cinclus	White-throated Dipper	Passeriformes	63.6	Ground	L	71	0.595	120	National Museum of Wales	27.592.
Cinclus	cinclus	White-throated Dipper	Passeriformes	63.6	Ground	L	99	0.205	107	National Museum of Wales	37.663.
Cinclus	cinclus	White-throated Dipper	Passeriformes	63.6	Ground	R	92	0.34	111	National Museum of Wales	37.663.
Cinclus	cinclus	White-throated Dipper	Passeriformes	63.6	Ground	R	85	0.571	120	National Museum of Wales	39.541.1
Cinclus	cinclus	White-throated Dipper	Passeriformes	63.6	Ground	L	87	0.476	102	National Museum of Wales	69.140.
Cinclus	cinclus	White-throated Dipper	Passeriformes	63.6	Ground	NaN	NaN	NaN	98	Pike and Maitland 2004
Circaetus	gallicus	Short-toed eagle	Falconiformes	1699.5	Predatory	R	118	0.453	129	The Natural History Museum, Tring	1979.4.5.311
Circaetus	gallicus	Short-toed eagle	Falconiformes	1699.5	Predatory	L	102	0.412	98	The Natural History Museum, Tring	1936.9.21.2
Circaetus	gallicus	Short-toed eagle	Falconiformes	1699.5	Predatory	R	130	0.397	127	The Natural History Museum, Tring	1936.9.21.2
Circaetus	gallicus	Short-toed eagle	Falconiformes	1699.5	Predatory	R	144	0.366	129	The Natural History Museum, Tring	1934.1.1.1105
Circaetus	gallicus	Short-toed eagle	Falconiformes	1699.5	Predatory	L	138	0.362	141	The Natural History Museum, Tring	1934.1.1.1105
Circus	aeruginosus	Western Marsh Harrier	Falconiformes	711.5	Predatory	NaN	NaN	NaN	95	Pike and Maitland 2004
Circus	cyaneus	Northern harrier	Falconiformes	365	Predatory	L	94	0.571	129	National Museum of Wales	28.84.8
Circus	cyaneus	Northern harrier	Falconiformes	365	Predatory	R	91	0.619	124	National Museum of Wales	28.84.8
Circus	cyaneus	Northern harrier	Falconiformes	365	Predatory	R	138	0.351	131	National Museum of Wales	z1990.63.395
Circus	cyaneus	Northern harrier	Falconiformes	365	Predatory	R	139	0.324	131	National Museum of Wales	z1990.63.396
Circus	cyaneus	Northern harrier	Falconiformes	365	Predatory	L	130	0.375	141	National Museum of Wales	49.7.3
Circus	cyaneus	Northern harrier	Falconiformes	365	Predatory	L	133	0.284	113	National Museum of Wales	z1990.63.393
Circus	cyaneus	Northern harrier	Falconiformes	365	Predatory	NaN	NaN	NaN	120	Pike and Maitland 2004
Circus	macrurus	Pallid Harrier	Falconiformes	509	Predatory	NaN	NaN	NaN	116	Pike and Maitland 2004
Circus	pygargus	Montagu's Harrier	Falconiformes	315.5	Predatory	NaN	NaN	NaN	93	Pike and Maitland 2004
Colaptes	auratus	Northern Flicker	Piciformes	126.5	Climb	NaN	NaN	NaN	129	Pike and Maitland 2004
Colius	colius	White-backed Mousebird	Coliiformes	41.4	Climb	L	126	0.354	NaN	The Natural History Museum, Tring^	1903.3.9.721
Columba	oenas	Stock dove	Columbiformes	291	Perch	L	77	0.66	NaN	National Museum of Wales^	32.14
Columba	palumbus	Common Wood pigeon	Columbiformes	490	Perch	L	92	0.454	NaN	Bristol City Museum and Art Gallery^	Ab1192
Conopophaga	lineate	Rufous Gnateater	Passeriformes	21.2	Perch	L	96	0.395	119	The Natural History Museum, Tring	71.16.48.30
Conopophaga	lineate	Rufous Gnateater	Passeriformes	21.2	Perch	L	86	0.474	88	The Natural History Museum, Tring	70.16.46.30
Conopophaga	lineate	Rufous Gnateater	Passeriformes	21.2	Perch	R	117	0.269	111	The Natural History Museum, Tring	70.16.46.30
Contopus	virens	Eastern Wood Pewee	Passeriformes	13.9	Perch	L	110	0.455	111	The Natural History Museum, Tring	88.1.13.1011
Contopus	virens	Eastern Wood Pewee	Passeriformes	13.9	Perch	L	95	0.412	118	The Natural History Museum, Tring	99.3.1.1860
Contopus	virens	Eastern Wood Pewee	Passeriformes	13.9	Perch	R	114	0.5	110	The Natural History Museum, Tring	99.3.1.1860
Coragyps	atratus	American Black Vulture	Falconiformes	2159	Predatory	L	90	0.48	111	The Natural History Museum, Tring	1922.3.5.825
Coragyps	atratus	American Black Vulture	Falconiformes	2159	Predatory	R	94	0.482	101	The Natural History Museum, Tring	1922.3.5.825
Coragyps	atratus	American Black Vulture	Falconiformes	2159	Predatory	L	113	0.451	119	The Natural History Museum, Tring	1922.3.5.826
Coragyps	atratus	American Black Vulture	Falconiformes	2159	Predatory	R	90	0.511	123	The Natural History Museum, Tring	1922.3.5.826
Coragyps	atratus	American Black Vulture	Falconiformes	2159	Predatory	L	116	0.495	109	The Natural History Museum, Tring	1987.5.1.5
Corvus	corax	Common Raven	Passeriformes	785	Perch	NaN	NaN	NaN	106	Pike and Maitland 2004
Corvus	corone	Carrion Crow	Passeriformes	570	Perch	NaN	NaN	NaN	93	Pike and Maitland 2004
Corvus	corone	Carrion Crow	Passeriformes	570	Perch	NaN	NaN	NaN	101	Pike and Maitland 2004
Corvus	corone	Carrion Crow	Passeriformes	570	Perch	R	107	0.464	NaN	National Museum of Wales^	38.201.1
Corvus	frugilegus	Rook	Passeriformes	453.5	Perch	NaN	NaN	NaN	81	Pike and Maitland 2004
Corvus	monedula	Jackdaw	Passeriformes	246	Perch	NaN	NaN	NaN	77	Pike and Maitland 2004
Coturnix	coturnix	African Quail	Galliformes	96.5	Ground	L	72	0.7	NaN	The Natural History Museum, Tring^	1965.M.2200
Coturnix	coturnix	African Quail	Galliformes	96.5	Ground	NaN	NaN	NaN	70	Pike and Maitland 2004
Cracticus	nigrogularis	Pied Butcherbird	Passeriformes	128	Perch	L	112	0.398	NaN	The Natural History Museum, Tring^	1905.1.24A.8.165
Cracticus	nigrogularis	Pied Butcherbird	Passeriformes	128	Perch	L	119	0.395	NaN	The Natural History Museum, Tring^	1905.1.24A.8.165
Crax	alberti	Blue-knobbed Curassow	Galliformes	4133	Ground	L	69	0.589	NaN	The Natural History Museum, Tring^	5.W.24.5.93
Crex	crex	Corn Crake	Gruiformes	155.5	Ground	L	63	0.629	NaN	The Natural History Museum, Tring^	1919.12.10.563
Crex	crex	Corn Crake	Gruiformes	155.5	Ground	NaN	NaN	NaN	60	Pike and Maitland 2004
Cuculus	canorus	Common Cuckoo	Cuculiformes	111.5	Perch	L	117	0.445	NaN	Bristol City Museum and Art Gallery^	Ab2362
Cuculus	canorus	Common Cuckoo	Passeriformes	111.5	Perch	NaN	NaN	NaN	101	Pike and Maitland 2004
Cyanistes	caeruleus	Blue Tit	Passeriformes	10.6	Perch	NaN	NaN	NaN	96	Pike and Maitland 2004
Cyclura	cornuta	Rhinoceros Iguana	Squamata	4500	Ground	L	78	0.758	85	Bristol City Museum and Art Gallery	Ad5602
Cyclura	cornuta	Rhinoceros Iguana	Squamata	4500	Ground	R	34	0.843	93	Bristol City Museum and Art Gallery	Ad5602
Cyclura	cornuta	Rhinoceros Iguana	Squamata	4500	Ground	L	44	0.903	79	Bristol City Museum and Art Gallery	Ad5602
Dacelo	novaeguineae	Laughing Kookaburra	Passeriformes	334.5	Perch	NaN	NaN	NaN	122	Pike and Maitland 2004
Daphoenositta	chrysoptera	Varied Sitella	Passeriformes	11.7	Perch	R	108	0.455	109	The Natural History Museum, Tring	1964.17.481
Daphoenositta	chrysoptera	Varied Sitella	Passeriformes	11.7	Perch	R	135	0.346	124	The Natural History Museum, Tring	1927.12.18.213
Daphoenositta	chrysoptera	Varied Sitella	Passeriformes	11.7	Perch	L	105	0.333	121	The Natural History Museum, Tring	1927.12.18.213
Daphoenositta	chrysoptera	Varied Sitella	Passeriformes	11.7	Perch	R	111	0.417	141	The Natural History Museum, Tring	1937.2.16.44
Daption	capense	Cape Petrel	Procellariiformes	435.5	Ground	L	65	0.5	73	National Museum of Wales	86.2.1.34
Daption	capense	Cape Petrel	Procellariiformes	435.5	Ground	R	60	0.72	65	National Museum of Wales	z1990.63.1021
Dendrocincla	fuliginosa	Plain-brown Woodcreeper	Passeriformes	38.7	Climb	R	137	0.35	96	The Natural History Museum, Tring	95.11.27.52
Dendrocincla	fuliginosa	Plain-brown Woodcreeper	Passeriformes	38.7	Climb	L	122	0.361	97	The Natural History Museum, Tring	95.11.27.52
Dendrocincla	fuliginosa	Plain-brown Woodcreeper	Passeriformes	38.7	Climb	L	122	0.413	129	The Natural History Museum, Tring	89.5.14.791
Dendrocincla	fuliginosa	Plain-brown Woodcreeper	Passeriformes	38.7	Climb	R	126	0.378	125	The Natural History Museum, Tring	89.5.14.791
Dendrocopos	major	Corsican great spotted woodpecker	Piciformes	81.6	Climb	L	156	0.341	NaN	The Natural History Museum, Tring^	1951.13.627
Dendrocopos	major	Corsican great spotted woodpecker	Piciformes	81.6	Climb	NaN	NaN	NaN	135	Pike and Maitland 2004
Dendropicos	abyssinicus	Abyssinian Woodpecker	Piciformes	NaN	Climb	NaN	NaN	NaN	146	Pike and Maitland 2004
Dendropicos	xantholophus	Golden-crowned Woodpecker	Piciformes	NaN	Climb	NaN	NaN	NaN	155	Pike and Maitland 2004
Dicrurus	macrocercus	Black Drongo	Passeriformes	48.3	Perch	R	101	0.415	117	National Museum of Wales	21.114.54
Dicrurus	macrocercus	Black Drongo	Passeriformes	48.3	Perch	L	84	0.558	112	National Museum of Wales	20.330.569
Dicrurus	macrocercus	Black Drongo	Passeriformes	48.3	Perch	R	124	0.289	133	National Museum of Wales	11.108.739
Dicrurus	macrocercus	Black Drongo	Passeriformes	48.3	Perch	L	101	0.357	111	National Museum of Wales	11.103.738
Diomedea	exulans	Wandering Albatross	Procellariiformes	8190	Ground	R	89	0.519	135	The Natural History Museum, Tring	1905.12.30.246
Diomedea	exulans	Wandering Albatross	Procellariiformes	8190	Ground	L	92	0.423	102	The Natural History Museum, Tring	1905.12.30.246
Diomedea	exulans	Wandering Albatross	Procellariiformes	8190	Ground	R	73	0.491	86	The Natural History Museum, Tring	1947.51.31
Drycopus	javensis	White-Bellied Woodpecker	Piciformes	272	Climb	L	145	0.368	NaN	The Natural History Museum, Tring^	1925.12.23.596
Dryocopus	martius	Black Woodpecker	Piciformes	321	Climb	NaN	NaN	NaN	158	Pike and Maitland 2004
Dryocopus	pileatus	Pileated Woodpecker	Piciformes	287	Climb	NaN	NaN	NaN	144	Pike and Maitland 2004
Egretta	caerulea	Little Blue Heron	Ciconiiformes	339.5	Ground	L	68	0.477	86	National Museum of Wales	z1990.63.293
Egretta	caerulea	Little Blue Heron	Ciconiiformes	339.5	Ground	R	71	0.614	103	National Museum of Wales	z1990.63.293
Elaenia	flavogaster	Yellow-bellied Elaenia	Passeriformes	24.8	Perch	R	120	0.36	108	The Natural History Museum, Tring	88.9.22.16
Elaenia	flavogaster	Yellow-bellied Elaenia	Passeriformes	24.8	Perch	L	137	0.348	131	The Natural History Museum, Tring	88.9.22.16
Elaenia	flavogaster	Yellow-bellied Elaenia	Passeriformes	24.8	Perch	R	96	0.476	101	The Natural History Museum, Tring	88.1.13.536
Elaenia	flavogaster	Yellow-bellied Elaenia	Passeriformes	24.8	Perch	L	115	0.48	139	The Natural History Museum, Tring	88.1.13.536
Elaenia	flavogaster	Yellow-bellied Elaenia	Passeriformes	24.8	Perch	R	104	0.474	110	The Natural History Museum, Tring	88.1.13.536
Elaenia	flavogaster	Yellow-bellied Elaenia	Passeriformes	24.8	Perch	R	115	0.407	111	The Natural History Museum, Tring	88.1.13.537
Elaenia	flavogaster	Yellow-bellied Elaenia	Passeriformes	24.8	Perch	L	97	0.433	130	The Natural History Museum, Tring	88.1.13.537
Elanoides	forficatus	Swallow-tailed Kite	Falconiformes	442	Predatory	R	133	0.431	100	The Natural History Museum, Tring	1988.10.10.341
Elanoides	forficatus	Swallow-tailed Kite	Falconiformes	442	Predatory	L	138	0.323	102	The Natural History Museum, Tring	1988.10.10.341
Elanoides	forficatus	Swallow-tailed Kite	Falconiformes	442	Predatory	R	130	0.374	115	The Natural History Museum, Tring	1955.5.958
Elanus	caeraleus	Black-winged Kite	Falconiformes	260.5	Predatory	NaN	NaN	NaN	89	Pike and Maitland 2004
Emberiza	citrinella	Yellow Hammer	Passeriformes	29.7	Perch	NaN	NaN	NaN	74	Pike and Maitland 2004
Eopsaltria	australis	Eastern Yellow Robin	Passeriformes	20.25	Perch	L	102	0.407	98	The Natural History Museum, Tring	1964.17.422
Eopsaltria	australis	Eastern Yellow Robin	Passeriformes	20.25	Perch	R	98	0.5	128	The Natural History Museum, Tring	1964.17.422
Eopsaltria	australis	Eastern Yellow Robin	Passeriformes	20.25	Perch	L	111	0.448	105	The Natural History Museum, Tring	1964.17.422
Eopsaltria	australis	Eastern Yellow Robin	Passeriformes	20.25	Perch	R	123	0.395	114	The Natural History Museum, Tring	1964.17.421
Eopsaltria	australis	Eastern Yellow Robin	Passeriformes	20.25	Perch	R	125	0.308	133	The Natural History Museum, Tring	1925.11.1.458
Eremophila	alpestris	Shore Lark	Passeriformes	32.2	Ground	NaN	NaN	NaN	36	Pike and Maitland 2004
Erithacus	rubecula	European Robin	Passeriformes	17.7	Perch	L	89	0.328	NaN	National Museum of Wales^	16.142.2.18
Eudocimus	albus	American White Ibis	Ciconiiformes	900	Ground	R	56	0.667	90	National Museum of Wales	20.330.876
Euplectes	progne	Long-tailed Widow Bird	Passeriformes	35.1	Perch	L	91	0.371	NaN	The Natural History Museum, Tring^	1905.12.29.1263
Eurystomus	glaucurus	Broad-billed Roller	Coraciiformes	110	Perch	L	137	0.368	NaN	The Natural History Museum, Tring^	1901.10.20.22
Falco	columbarius	Merlin	Falconiformes	190.5	Predatory	L	109	0.435	125	The Natural History Museum, Tring	1937.6.7.2
Falco	columbarius	Merlin	Falconiformes	190.5	Predatory	R	130	0.396	97	The Natural History Museum, Tring	1937.6.7.2
Falco	columbarius	Merlin	Falconiformes	190.5	Predatory	R	106	0.338	104	The Natural History Museum, Tring	1933.5.20.2
Falco	columbarius	Merlin	Falconiformes	190.5	Predatory	L	130	0.354	121	The Natural History Museum, Tring	1933.5.20.2
Falco	columbarius	Merlin	Falconiformes	190.5	Predatory	R	132	0.365	122	The Natural History Museum, Tring	1941.5.30.2361
Falco	columbarius	Merlin	Falconiformes	190.5	Predatory	L	146	0.358	109	The Natural History Museum, Tring	1941.5.30.2361
Falco	columbarius	Merlin	Falconiformes	190.5	Predatory	R	158	0.286	133	National Museum of Wales	16.237.1
Falco	columbarius	Merlin	Falconiformes	190.5	Predatory	L	151	0.491	139	National Museum of Wales	16.237.1
Falco	columbarius	Merlin	Falconiformes	190.5	Predatory	R	142	0.286	101	National Museum of Wales	z1916.238.3
Falco	columbarius	Merlin	Falconiformes	190.5	Predatory	L	117	0.286	123	National Museum of Wales	27.29.
Falco	columbarius	Merlin	Falconiformes	190.5	Predatory	L	139	0.286	128	National Museum of Wales	28.552.
Falco	columbarius	Merlin	Falconiformes	190.5	Predatory	R	131	0.383	110	National Museum of Wales	50.301.6
Falco	columbarius	Merlin	Falconiformes	190.5	Predatory	L	144	0.4	114	National Museum of Wales	50.301.6
Falco	columbarius	Merlin	Falconiformes	190.5	Predatory	L	134	0.333	111	National Museum of Wales	50.301.5
Falco	columbarius	Merlin	Falconiformes	190.5	Predatory	NaN	NaN	NaN	108	Pike and Maitland 2004
Falco	peregrinus	Peregrin Falcon	Falconiformes	697.5	Predatory	L	151	0.333	121	National Museum of Wales	28.85.
Falco	peregrinus	Peregrin Falcon	Falconiformes	697.5	Predatory	R	140	0.375	127	National Museum of Wales	23.208.1
Falco	peregrinus	Peregrin Falcon	Falconiformes	697.5	Predatory	L	136	0.417	113	National Museum of Wales	21.164.1
Falco	peregrinus	Peregrin Falcon	Falconiformes	697.5	Predatory	L	148	0.333	120	National Museum of Wales	21.8.
Falco	peregrinus	Peregrin Falcon	Falconiformes	697.5	Predatory	R	154	0.313	134	National Museum of Wales	36.83.
Falco	peregrinus	Peregrin Falcon	Falconiformes	697.5	Predatory	NaN	NaN	NaN	104	Pike and Maitland 2004
Falco	rusticolus	Gyrfalcon	Falconiformes	1461	Predatory	NaN	NaN	NaN	114	Pike and Maitland 2004
Falco	subbuteo	Eurasian Hobby	Falconiformes	209.5	Predatory	NaN	NaN	NaN	103	Pike and Maitland 2004
Falco	tinnunculus	Common Kestrel	Falconiformes	184	Predatory	R	122	0.429	95	National Museum of Wales	50.301.9
Falco	tinnunculus	Common Kestrel	Falconiformes	184	Predatory	L	124	0.532	88	National Museum of Wales	50.301.8
Falco	tinnunculus	Common Kestrel	Falconiformes	184	Predatory	R	119	0.3	113	National Museum of Wales	50.301.7
Falco	tinnunculus	Common Kestrel	Falconiformes	184	Predatory	R	144	0.407	122	National Museum of Wales	39.556.
Falco	tinnunculus	Common Kestrel	Falconiformes	184	Predatory	L	129	0.365	124	National Museum of Wales	38.50.
Falco	tinnunculus	Common Kestrel	Falconiformes	184	Predatory	L	77	0.542	114	National Museum of Wales	35.496.
Falco	tinnunculus	Common Kestrel	Falconiformes	184	Predatory	L	125	0.286	96	National Museum of Wales	z1990.63.30
Falco	tinnunculus	Common Kestrel	Falconiformes	184	Predatory	NaN	NaN	NaN	91	Pike and Maitland 2004
Fringilla	coelebs	Chaffinch	Passeriformes	21.4	Perch	L	85	0.421	NaN	National Museum of Wales^	38.52
Fringilla	coelebs	Chaffinch	Passeriformes	21.4	Perch	NaN	NaN	NaN	95	Pike and Maitland 2004
Fulmarus	glacialis	Fulmar	Procellariiformes	613	Ground	L	74	0.548	92	National Museum of Wales	z1990.63.13
Fulmarus	glacialis	Fulmar	Procellariiformes	613	Ground	R	76	0.333	74	National Museum of Wales	z1990.63.263
Fulmarus	glacialis	Fulmar	Procellariiformes	613	Ground	L	51	0.523	94	National Museum of Wales	z1990.63.14
Fulmarus	glacialis	Fulmar	Procellariiformes	613	Ground	L	73	0.462	96	National Museum of Wales	z1990.63.264
Galbula	dea	Paradise Jacamar	Piciformes	27.4	Perch	L	116	0.441	NaN	The Natural History Museum, Tring^	1920.5.15.9
Gallinago	gallinago	Common Snipe	Charadriiformes	105	Ground	L	52	0.727	77	National Museum of Wales	42.4.10
Gallinago	gallinago	Common Snipe	Charadriiformes	105	Ground	L	77	0.719	83	National Museum of Wales	40.42.
Gallinago	gallinago	Common Snipe	Charadriiformes	105	Ground	R	92	0.333	110	National Museum of Wales	40.42.
Gallinago	gallinago	Common Snipe	Charadriiformes	105	Ground	R	114	0.333	103	National Museum of Wales	40.41.
Gallinago	gallinago	Common Snipe	Charadriiformes	105	Ground	L	97	0.609	90	National Museum of Wales	39.477.
Gallinago	gallinago	Common Snipe	Charadriiformes	105	Ground	L	63	0.558	NaN	National Museum of Wales^	47.285.227
Gallinago	gallinago	Common Snipe	Charadriiformes	105	Ground	NaN	NaN	NaN	73	Pike and Maitland 2004
Garrulus	glandarius	Eurasian Jay	Passeriformes	168	Perch	L	103	0.416	NaN	National Museum of Wales^	13.2164:22
Garrulus	glandarius	Eurasian Jay	Passeriformes	168	Perch	NaN	NaN	NaN	105	Pike and Maitland 2004
Geococcyx	californianus	Greater Roadrunner	Cuculiformes	376	Ground	L	67	0.52	NaN	The Natural History Museum, Tring^	97.4.1.111
Geoffroyus	floresianus	Red Cheeked Parrot	Psittaciformes	NaN	Perch	L	110	0.438	NaN	The Natural History Museum, Tring^	98.5-4.23
Geositta	cunicularia	Common Miner	Passeriformes	28.5	Ground	L	71	0.56	124	The Natural History Museum, Tring	1910.12.22.840
Geositta	cunicularia	Common Miner	Passeriformes	28.5	Ground	L	106	0.533	137	The Natural History Museum, Tring	1946.49.1002
Geositta	cunicularia	Common Miner	Passeriformes	28.5	Ground	R	69	0.45	103	The Natural History Museum, Tring	85.11.20.254
Geositta	cunicularia	Common Miner	Passeriformes	28.5	Ground	L	81	0.5	123	The Natural History Museum, Tring	85.11.20.254
Geranoaetus	melanoleucus	Black-chested Buzzard Eagle	Falconiformes	2445	Predatory	L	153	0.343	123	The Natural History Museum, Tring	1935.10.21.346
Geranoaetus	melanoleucus	Black-chested Buzzard Eagle	Falconiformes	2445	Predatory	R	147	0.324	111	The Natural History Museum, Tring	1892.2.10.425
Geranoaetus	melanoleucus	Black-chested Buzzard Eagle	Falconiformes	2445	Predatory	L	118	0.345	111	The Natural History Museum, Tring	1892.2.10.425
Geranoaetus	melanoleucus	Black-chested Buzzard Eagle	Falconiformes	2445	Predatory	R	129	0.41	143	The Natural History Museum, Tring	1915.3.1
Geronticus	calvus	Southern Bald Ibis	Ciconiiformes	1200	Ground	R	88	0.5	102	The Natural History Museum, Tring	1903.10.14.359
Geronticus	calvus	Southern Bald Ibis	Ciconiiformes	1200	Ground	L	80	0.493	102	The Natural History Museum, Tring	1903.10.14.359
Geronticus	calvus	Southern Bald Ibis	Ciconiiformes	1200	Ground	R	74	0.583	112	The Natural History Museum, Tring	43.11.17.67
Geronticus	calvus	Southern Bald Ibis	Ciconiiformes	1200	Ground	L	72	0.568	113	The Natural History Museum, Tring	43.11.17.67
Geronticus	calvus	Southern Bald Ibis	Ciconiiformes	1200	Ground	R	105	0.493	117	The Natural History Museum, Tring	1914.6.12.62
Geronticus	calvus	Southern Bald Ibis	Ciconiiformes	1200	Ground	L	121	0.42	126	The Natural History Museum, Tring	1914.6.12.62
Glareola	pratincola	Collared Pratincole	Charadriiformes	84.9	Ground	R	66	0.5	104	The Natural History Museum, Tring	49.1.15.13
Glareola	pratincola	Collared Pratincole	Charadriiformes	84.9	Ground	L	61	0.737	117	The Natural History Museum, Tring	49.1.15.13
Glareola	pratincola	Collared Pratincole	Charadriiformes	84.9	Ground	L	61	0.5	56	The Natural History Museum, Tring	49.1.15.12
Glareola	pratincola	Collared Pratincole	Charadriiformes	84.9	Ground	R	69	0.636	66	The Natural History Museum, Tring	49.1.15.12
Glareola	pratincola	Collared Pratincole	Charadriiformes	84.9	Ground	L	84	0.421	63	The Natural History Museum, Tring	92.8.3.364
Glareola	pratincola	Collared Pratincole	Charadriiformes	84.9	Ground	R	75	0.444	61	The Natural History Museum, Tring	92.8.3.364
Glaucidium	nanum	Austral Pygmy Owl	Strigiformes	74.05	Predatory	NaN	NaN	NaN	104	Pike and Maitland 2004
Grus	canadensis	Sandhill Crane	Gruiformes	3166	Ground	L	72	0.709	127	National Museum of Wales	z1990.63.214
Gypaetus	barbatus	Lammergeier	Falconiformes	5680	Predatory	L	111	0.471	130	National Museum of Wales	z1979.53.23
Gyps	africanus	African White-backed Vulture	Falconiformes	5433	Predatory	R	124	0.426	79	National Museum of Wales	z1979.53.28
Gyps	africanus	African White-backed Vulture	Falconiformes	5433	Predatory	L	104	0.511	83	National Museum of Wales	z1979.53.27
Haematopus	ostralegus	Eurasian Oystercatcher	Charadriiformes	526	Ground	R	85	0.333	106	National Museum of Wales	34.78.2
Haematopus	ostralegus	Eurasian Oystercatcher	Charadriiformes	526	Ground	R	105	0.488	100	National Museum of Wales	34.502.1
Haematopus	ostralegus	Eurasian Oystercatcher	Charadriiformes	526	Ground	R	110	0.513	92	National Museum of Wales	24.339.1
Haematopus	ostralegus	Eurasian Oystercatcher	Charadriiformes	526	Ground	R	117	0.45	83	National Museum of Wales	37.117.2
Haliaeetus	albicilla	White-tailed eagle	Falconiformes	4793	Predatory	NaN	NaN	NaN	107	Pike and Maitland 2004
Haliaeetus	leucogaster	White-bellied Sea Eagle	Falconiformes	2865	Predatory	NaN	NaN	NaN	118	Pike and Maitland 2004
Halobaena	caerulea	Blue Petrel	Procellariiformes	202	Ground	R	75	0.472	85	The Natural History Museum, Tring	1928.318.22
Harpactes	diardii	Diard's Trogon	Trogoniformes	NaN	Perch	L	120	0.362	NaN	The Natural History Museum, Tring^	88.11.12.70
Harpia	harpyja	American Harpy Eagle	Falconiformes	4800	Predatory	L	133	0.413	119	The Natural History Museum, Tring	1922.3.5.948
Harpia	harpyja	American Harpy Eagle	Falconiformes	4800	Predatory	R	146	0.366	134	The Natural History Museum, Tring	1922.3.5.948
Harpia	harpyja	American Harpy Eagle	Falconiformes	4800	Predatory	R	154	0.399	121	The Natural History Museum, Tring	1922.3.5.944
Harpia	harpyja	American Harpy Eagle	Falconiformes	4800	Predatory	L	130	0.375	87	The Natural History Museum, Tring	1922.3.5.944
Harpia	harpyja	American Harpy Eagle	Falconiformes	4800	Predatory	R	123	0.48	112	The Natural History Museum, Tring	No register
Himantopus	himantopus	Black-winged Stilt	Charadriiformes	161	Ground	R	60	0.583	63	National Museum of Wales	45.302.38
Himantopus	himantopus	Black-winged Stilt	Charadriiformes	161	Ground	R	63	0.52	37	National Museum of Wales	45.302.40.
Himantopus	himantopus	Black-winged Stilt	Charadriiformes	161	Ground	L	56	0.667	72	National Museum of Wales	47.285.301
Himantopus	himantopus	Black-winged Stilt	Charadriiformes	161	Ground	L	68	0.667	81	National Museum of Wales	z1990.63.811
Hippolais	caligata	Booted Warbler	Passeriformes	8.9	Ground	L	126	0.421	129	The Natural History Museum, Tring	1951.17.12
Hippolais	caligata	Booted Warbler	Passeriformes	8.9	Ground	R	118	0.294	109	The Natural History Museum, Tring	1951.17.12
Hippolais	caligata	Booted Warbler	Passeriformes	8.9	Ground	R	110	0.409	127	The Natural History Museum, Tring	1952.19.303
Hippolais	caligata	Booted Warbler	Passeriformes	8.9	Ground	L	126	0.292	140	The Natural History Museum, Tring	1952.19.303
Hippolais	caligata	Booted Warbler	Passeriformes	8.9	Ground	R	110	0.375	104	The Natural History Museum, Tring	1951.17.11
Hippolais	caligata	Booted Warbler	Passeriformes	8.9	Ground	L	92	0.389	108	The Natural History Museum, Tring	1951.17.11
Hirundo	rustica	Eurasian (Barn) Swallow	Passeriformes	16	Climb	L	82	0.389	NaN	National Museum of Wales^	27.148.1
Hydrophasianus	chirurgus	Pheasant-tailed Jacana	Charadriiformes	163.5	Ground	L	59	0.481	122	National Museum of Wales	14.167.33
Hydrophasianus	chirurgus	Pheasant-tailed Jacana	Charadriiformes	163.5	Ground	L	50	0.462	128	National Museum of Wales	20.330.579
Hydrophasianus	chirurgus	Pheasant-tailed Jacana	Charadriiformes	163.5	Ground	R	44	0.667	112	National Museum of Wales	z1979.53.220
Hypocnemis	cantator	Warbling Antbird	Passeriformes	12.6	Perch	L	124	0.37	116	The Natural History Museum, Tring	55.12.17.46
Hypocnemis	cantator	Warbling Antbird	Passeriformes	12.6	Perch	R	112	0.368	116	The Natural History Museum, Tring	55.12.17.46
Hypocnemis	cantator	Warbling Antbird	Passeriformes	12.6	Perch	R	122	0.391	119	The Natural History Museum, Tring	89.7.10.691
Hypocnemis	cantator	Warbling Antbird	Passeriformes	12.6	Perch	L	121	0.464	137	The Natural History Museum, Tring	89.7.10.691
Hypocnemis	cantator	Warbling Antbird	Passeriformes	12.6	Perch	L	92	0.448	113	The Natural History Museum, Tring	89.7.10.691
Hypocnemis	cantator	Warbling Antbird	Passeriformes	12.6	Perch	L	81	0.565	125	The Natural History Museum, Tring	43.5.24.104
Hypocnemis	cantator	Warbling Antbird	Passeriformes	12.6	Perch	R	103	0.462	120	The Natural History Museum, Tring	43.5.24.104
Icterus	galbula	Northern Oriole	Passeriformes	32.85	Perch	L	109	0.342	NaN	The Natural History Museum, Tring^	88.10.10.791
Iguana	sp.	Iguana	Squamata	2710	Ground	L	67	0.593	123	Museum of Zoology, Cambridge	R8881
Iguana	sp.	Iguana	Squamata	2710	Ground	R	82	0.565	83	Museum of Zoology, Cambridge	R8881
Iguana	sp.	Iguana	Squamata	2710	Ground	L	92	0.585	80	Museum of Zoology, Cambridge	R8881
Iguana	sp.	Iguana	Squamata	2710	Ground	R	54	0.561	78	Museum of Zoology, Cambridge	R8885
Iguana	sp.	Iguana	Squamata	2710	Ground	L	56	0.6	76	Museum of Zoology, Cambridge*	R8884
Iguana	sp.	Iguana	Squamata	2710	Ground	R	64	0.764	97	Museum of Zoology, Cambridge	R8887
Ixobrychus	flavicollis	Black Bitten	Ciconiiformes	321	Ground	L	80	0.532	94	National Museum of Wales	14.167.32
Ixobrychus	flavicollis	Black Bitten	Ciconiiformes	321	Ground	R	64	0.476	85	National Museum of Wales	1979.53.18
Jynx	torquilla	Eurasian Wryneck	Piciformes	36.5	Climb	NaN	NaN	NaN	112	Pike and Maitland 2004
Lacerta	viridis	European green Lizard	Squamata	38	Ground	L	39	0.8	92	Museum of Zoology, Cambridge	R10032
Lacerta	viridis	European green Lizard	Squamata	38	Ground	R	48	0.692	92	Museum of Zoology, Cambridge	R10032
Lagopus	lagopus	Willow Ptarmigan	Galliformes	569	Ground	L	48	0.6	NaN	The Natural History Museum, Tring^	94.11.2.2
Lagopus	lagopus	Willow Ptarmigan	Galliformes	569	Ground	NaN	NaN	NaN	61	Pike and Maitland 2004
Lagopus	muta	Rock Ptarmigan	Galliformes	535	Ground	NaN	NaN	NaN	76	Pike and Maitland 2004
Lamprotornis	splendidus	Splendid Starling	Passeriformes	135	Perch	L	119	0.398	NaN	The Natural History Museum, Tring^	1951.10.17.1
Lanius	excubitor	Great grey shrike	Passeriformes	60.4	Perch	L	92	0.467	NaN	National Museum of Wales^	Z/1979/053.2037
Larus	argentatus	Herring Gull	Charadriiformes	1085	Ground	R	99	0.512	97	The Natural History Museum, Tring	1934.1.1.945
Larus	argentatus	Herring Gull	Charadriiformes	1085	Ground	L	46	0.551	107	The Natural History Museum, Tring	1936.2.21.36
Larus	argentatus	Herring Gull	Charadriiformes	1085	Ground	L	93	0.549	92	The Natural History Museum, Tring	1934.1.1.2918
Larus	argentatus	Herring Gull	Charadriiformes	1085	Ground	R	70	0.477	102	The Natural History Museum, Tring	1934.1.1.2918
Larus	canus	Common Gull	Charadriiformes	403.5	Ground	L	99	0.487	92	The Natural History Museum, Tring	75.2.23.1
Larus	canus	Common Gull	Charadriiformes	403.5	Ground	R	109	0.372	110	The Natural History Museum, Tring	75.2.23.1
Larus	canus	Common Gull	Charadriiformes	403.5	Ground	R	71	0.5	92	The Natural History Museum, Tring	1965.M.3914
Larus	canus	Common Gull	Charadriiformes	403.5	Ground	L	92	0.571	106	The Natural History Museum, Tring	1965.M.3914
Larus	canus	Common Gull	Charadriiformes	403.5	Ground	R	130	0.356	104	The Natural History Museum, Tring	1914.9.30.85
Larus	canus	Common Gull	Charadriiformes	403.5	Ground	L	121	0.294	100	The Natural History Museum, Tring	1914.9.30.85
Leipoa	ocellata	Maleefowl	Galliformes	1917.5	Ground	L	78	0.487	102	The Natural History Museum, Tring	1926.12.22.11
Leipoa	ocellata	Maleefowl	Galliformes	1917.5	Ground	R	108	0.371	81	The Natural History Museum, Tring	1926.12.22.477.
Leipoa	ocellata	Maleefowl	Galliformes	1917.5	Ground	R	80	0.525	80	The Natural History Museum, Tring	43.7.14.2
Leptasthenura	andicola	Andean Tit-Spintail	Passeriformes	9	Perch	L	119	0.517	84	The Natural History Museum, Tring	1940.12.5.1024
Leptasthenura	andicola	Andean Tit-Spintail	Passeriformes	9	Perch	R	132	0.375	151	The Natural History Museum, Tring	1940.12.5.1024
Leptasthenura	andicola	Andean Tit-Spintail	Passeriformes	9	Perch	R	114	0.5	122	The Natural History Museum, Tring	1940.12.5.1025
Leptasthenura	andicola	Andean Tit-Spintail	Passeriformes	9	Perch	L	121	0.417	126	The Natural History Museum, Tring	1940.12.5.1025
Leptasthenura	andicola	Andean Tit-Spintail	Passeriformes	9	Perch	L	117	0.333	90	The Natural History Museum, Tring	89.5.14.105
Leptosomus	dicolor	Cuckoo Roller	Coraciiformes	255	Perch	L	125	0.406	NaN	The Natural History Museum, Tring^	1959.5.146
Lichmera	lombokia	Scaly-crowned Honeyeater	Passeriformes	13	Perch	R	111	0.429	137	The Natural History Museum, Tring	97.11.1.27
Lichmera	lombokia	Scaly-crowned Honeyeater	Passeriformes	13	Perch	L	84	0.5	108	The Natural History Museum, Tring	97.11.1.27
Lichmera	lombokia	Scaly-crowned Honeyeater	Passeriformes	13	Perch	L	106	0.385	128	The Natural History Museum, Tring	1969.29.441
Lichmera	lombokia	Scaly-crowned Honeyeater	Passeriformes	13	Perch	R	114	0.483	105	The Natural History Museum, Tring	1969.29.441
Lichmera	lombokia	Scaly-crowned Honeyeater	Passeriformes	13	Perch	L	131	0.5	121	The Natural History Museum, Tring	1969.29.443
Limosa	lapponica	Bar-tailed Godwit	Charadriiformes	292.5	Ground	L	64	0.667	85	National Museum of Wales	39.60.2
Limosa	lapponica	Bar-tailed Godwit	Charadriiformes	292.5	Ground	R	64	0.667	71	National Museum of Wales	39.60.2
Limosa	lapponica	Bar-tailed Godwit	Charadriiformes	292.5	Ground	L	64	0.667	82	National Museum of Wales	38.201.8
Limosa	lapponica	Bar-tailed Godwit	Charadriiformes	292.5	Ground	R	71	0.735	110	National Museum of Wales	29.463.1
Loriculus	galgulus	Blue-crowned Hanging parrot	Psittaciformes	28	Climb	L	133	0.381	NaN	The Natural History Museum, Tring^	28R.21.184
Loriculus	vernalis	Vernal Hanging Parrot	Psittaciformes	35.7	Climb	L	100	0.515	NaN	The Natural History Museum, Tring^	89.1.26.48
Lullula	arborea	Woodlark	Passeriformes	26.9	Ground	R	84	0.667	84	National Museum of Wales	19.161.64
Macrocephalon	maleo	Maleo	Galliformes	1564	Ground	R	67	0.676	113	The Natural History Museum, Tring	60.9.5.13
Macrocephalon	maleo	Maleo	Galliformes	1564	Ground	L	54	0.721	93	The Natural History Museum, Tring	60.9.5.13
Macrocephalon	maleo	Maleo	Galliformes	1564	Ground	R	56	0.672	79	The Natural History Museum, Tring	60.9.6.2
Macrocephalon	maleo	Maleo	Galliformes	1564	Ground	L	44	0.721	73	The Natural History Museum, Tring	60.9.6.2
Macrocephalon	maleo	Maleo	Galliformes	1564	Ground	L	65	0.619	81	The Natural History Museum, Tring	73.5.12.2191
Macrocephalon	maleo	Maleo	Galliformes	1564	Ground	R	60	0.716	77	The Natural History Museum, Tring	73.5.12.2191
Margarornis	squamiger	Pearled Treerunner	Passeriformes	17.3	Climb	L	130	0.387	94	The Natural History Museum, Tring	52.11.27.12
Margarornis	squamiger	Pearled Treerunner	Passeriformes	17.3	Climb	L	118	0.522	118	The Natural History Museum, Tring	1902.3.13.11.72
Margarornis	squamiger	Pearled Treerunner	Passeriformes	17.3	Climb	R	118	0.393	120	The Natural History Museum, Tring	1902.3.13.11.72
Megaceryle	maxima	Giant Kingfisher	Coraciiformes	325	Perch	L	118	0.433	NaN	The Natural History Museum, Tring^	88.10.20.208
Megalaima	mystacophanos	Red Throated Barbet	Piciformes	77.4	Climb	L	120	0.441	NaN	The Natural History Museum, Tring^	1969.29.128
Megalurus	palustris	Striated Grassbird	Passeriformes	44.85	Ground	R	76	0.481	88	The Natural History Museum, Tring	1924.12.21.321
Megalurus	palustris	Striated Grassbird	Passeriformes	44.85	Ground	L	98	0.393	117	The Natural History Museum, Tring	1927.7.5.1181
Megalurus	palustris	Striated Grassbird	Passeriformes	44.85	Ground	R	86	0.414	106	The Natural History Museum, Tring	1927.7.5.1181
Megalurus	palustris	Striated Grassbird	Passeriformes	44.85	Ground	R	91	0.429	84	The Natural History Museum, Tring	79.4.5.275
Megapodius	freycinet	Dusky Scrub fowl	Galliformes	642.5	Ground	R	111	0.375	95	National Museum of Wales	Z/1979/053.288
Megapodius	freycinet	Dusky Scrub fowl	Galliformes	642.5	Ground	L	79	0.571	89	National Museum of Wales	Z/1979/053.290
Megapodius	freycinet	Dusky Scrub fowl	Galliformes	642.5	Ground	R	62	0.5	68	National Museum of Wales	Z/1979/053.291
Megapodius	freycinet	Dusky Scrub fowl	Galliformes	642.5	Ground	R	92	0.388	62	National Museum of Wales	Z/1979/053.292
Megapodius	wallacei	Moluccan Scrubfowl	Galliformes	505	Ground	R	93	0.306	80	National Museum of Wales	Z/1979/053.296
Melanerpes	erythrocephalus	Red-headed Woodpecker	Piciformes	71.6	Climb	NaN	NaN	NaN	147	Pike and Maitland 2004
Melanerpes	pucherani	Black-cheeked Woodpecker	Piciformes	63	Climb	L	149	0.37	NaN	National Museum of Wales^	1900.6.20.7
Melanochlora	sultanea	Sultan Tit	Passeriformes	37.6	Perch	R	93	0.433	109	The Natural History Museum, Tring	86.11.1.19
Melanochlora	sultanea	Sultan Tit	Passeriformes	37.6	Perch	L	124	0.367	112	The Natural History Museum, Tring	86.11.1.19
Melanochlora	sultanea	Sultan Tit	Passeriformes	37.6	Perch	R	118	0.361	119	The Natural History Museum, Tring	86.11.1.11
Melanochlora	sultanea	Sultan Tit	Passeriformes	37.6	Perch	L	113	0.419	133	The Natural History Museum, Tring	86.11.1.11
Melanochlora	sultanea	Sultan Tit	Passeriformes	37.6	Perch	R	122	0.387	135	The Natural History Museum, Tring	86.11.1.11
Melanochlora	sultanea	Sultan Tit	Passeriformes	37.6	Perch	L	128	0.375	126	The Natural History Museum, Tring	1921.7.12.1095
Melanochlora	sultanea	Sultan Tit	Passeriformes	37.6	Perch	R	119	0.324	108	The Natural History Museum, Tring	1921.7.12.1095
Meleagris	osceola	Wild Turkey	Galliformes	6050	Ground	R	97	0.507	96	The Natural History Museum, Tring	98.7.12.265
Meleagris	osceola	Wild Turkey	Galliformes	6050	Ground	L	103	0.471	105	The Natural History Museum, Tring	98.7.12.265
Meleagris	osceola	Wild Turkey	Galliformes	6050	Ground	R	84	0.627	92	The Natural History Museum, Tring	no register
Meleagris	osceola	Wild Turkey	Galliformes	6050	Ground	L	89	0.633	109	The Natural History Museum, Tring	no register
Merops	philippinus	Blue tailed bee eater	Coraciiformes	34	Perch	L	134	0.291	NaN	National Museum of Wales^	21.114.28
Milvago	chimachima	Yellow-headed Caracara	Falconiformes	315.5	Predatory	L	99	0.446	97	The Natural History Museum, Tring	1946.49.106
Milvago	chimachima	Yellow-headed Caracara	Falconiformes	315.5	Predatory	R	84	0.47	104	The Natural History Museum, Tring	1946.49.106
Milvago	chimachima	Yellow-headed Caracara	Falconiformes	315.5	Predatory	R	81	0.526	94	The Natural History Museum, Tring	1946.49.105
Milvago	chimachima	Yellow-headed Caracara	Falconiformes	315.5	Predatory	L	99	0.414	85	The Natural History Museum, Tring	1946.49.105
Milvago	chimachima	Yellow-headed Caracara	Falconiformes	315.5	Predatory	R	98	0.384	102	The Natural History Museum, Tring	1980.11.18.538
Milvago	chimachima	Yellow-headed Caracara	Falconiformes	315.5	Predatory	L	92	0.393	104	The Natural History Museum, Tring	1980.11.18.538
Milvus	migrans	Black Kite	Falconiformes	567	Predatory	NaN	NaN	NaN	100	Pike and Maitland 2004
Milvus	milvus	Red Kite	Falconiformes	1080	Predatory	R	135	0.374	124	The Natural History Museum, Tring	1921.5.12.1
Momotus	momota	Blue Crowned Motmot	Coraciiformes	133	Perch	L	95	0.465	NaN	The Natural History Museum, Tring^	1902.3.13.1450
Montifringilla	nivalis	White-winged Snowfinch	Passeriformes	36.9	Ground	R	123	0.355	105	The Natural History Museum, Tring	1907.12.20.306
Montifringilla	nivalis	White-winged Snowfinch	Passeriformes	36.9	Ground	L	137	0.4	110	The Natural History Museum, Tring	1907.12.20.306
Montifringilla	nivalis	White-winged Snowfinch	Passeriformes	36.9	Ground	R	96	0.458	96	The Natural History Museum, Tring	97.12.10.407
Montifringilla	nivalis	White-winged Snowfinch	Passeriformes	36.9	Ground	L	136	0.353	104	The Natural History Museum, Tring	87.6.1.356
Montifringilla	nivalis	White-winged Snowfinch	Passeriformes	36.9	Ground	R	120	0.313	106	The Natural History Museum, Tring	87.6.1.356
Motacilla	alba	White Wagtail	Passeriformes	21	Ground	NaN	NaN	NaN	83	Pike and Maitland 2004
Motacilla	flava	Yellow Wagtail	Passeriformes	17.6	Ground	NaN	NaN	NaN	67	Pike and Maitland 2004
Mycerobas	icteroides	Black-and-yellow Grosbeak	Passeriformes	67	Perch	L	89	0.385	NaN	The Natural History Museum, Tring^	1926.7.1.273
Necrosyrtes	monachus	Hooded Vulture	Falconiformes	2043	Predatory	L	125	0.353	112	National Museum of Wales	z1990.53.25
Necrosyrtes	monachus	Hooded Vulture	Falconiformes	2043	Predatory	L	90	0.497	116	National Museum of Wales	z1990.53.26
Neophron	percnopterus	Egyptian Vulture	Falconiformes	2082	Predatory	NaN	NaN	NaN	103	Pike and Maitland 2004
Neophron	percnopterus	Egyptian Vulture	Falconiformes	2082	Predatory	L	100	0.367	76	The Natural History Museum, Tring	1924.3.20.75
Neophron	percnopterus	Egyptian Vulture	Falconiformes	2082	Predatory	R	77	0.535	70	The Natural History Museum, Tring	1924.3.20.75
Neophron	percnopterus	Egyptian Vulture	Falconiformes	2082	Predatory	R	76	0.548	83	The Natural History Museum, Tring	1998.5.16.1
Neophron	percnopterus	Egyptian Vulture	Falconiformes	2082	Predatory	L	59	0.513	121	The Natural History Museum, Tring	1998.5.16.1
Neophron	percnopterus	Egyptian Vulture	Falconiformes	2082	Predatory	L	95	0.379	115	The Natural History Museum, Tring	1998.5.16.2
Neophron	percnopterus	Egyptian Vulture	Falconiformes	2082	Predatory	R	89	0.488	128	The Natural History Museum, Tring	1998.5.16.2
Nestor	notabilis	Kea	Psittaciformes	867.5	Ground	L	109	0.474	NaN	The Natural History Museum, Tring^	75.7.2.48
Nucifrage	caryocataces	Spotted Nutcracker	Passeriformes	172.5	Perch	NaN	NaN	NaN	92	Pike and Maitland 2004
Numenius	arquata	Eurasian Curlew	Charadriiformes	805.5	Ground	R	83	0.359	89	National Museum of Wales	34.249.
Numenius	arquata	Eurasian Curlew	Charadriiformes	805.5	Ground	R	116	0.489	84	National Museum of Wales	31.192.
Numenius	arquata	Eurasian Curlew	Charadriiformes	805.5	Ground	L	40	0.571	99	National Museum of Wales	27.517.2
Numenius	arquata	Eurasian Curlew	Charadriiformes	805.5	Ground	R	80	0.513	77	National Museum of Wales	40.46.
Numenius	arquata	Eurasian Curlew	Charadriiformes	805.5	Ground	R	51	0.574	105	National Museum of Wales	38.572.1
Numenius	arquata	Eurasian Curlew	Charadriiformes	805.5	Ground	L	100	0.568	84	National Museum of Wales	36.256.1
Numida	meleagris	Helmeted Guineafowl	Galliformes	1299	Ground	L	111	0.5	115	The Natural History Museum, Tring	1902.4.20.258
Numida	meleagris	Helmeted Guineafowl	Galliformes	1299	Ground	R	112	0.396	87	The Natural History Museum, Tring	1902.4.20.258
Numida	meleagris	Helmeted Guineafowl	Galliformes	1299	Ground	R	109	0.515	111	The Natural History Museum, Tring	43.2.8.31
Numida	meleagris	Helmeted Guineafowl	Galliformes	1299	Ground	L	58	0.684	88	The Natural History Museum, Tring	43.2.8.31
Numida	meleagris	Helmeted Guineafowl	Galliformes	1299	Ground	R	94	0.432	87	The Natural History Museum, Tring	80.1.1.1092
Numida	meleagris	Helmeted Guineafowl	Galliformes	1299	Ground	L	80	0.506	84	The Natural History Museum, Tring	80.1.1.1092
Nycticorax	nycticorax	Black-crowned Night Heron	Ciconiiformes	810	Ground	R	57	0.392	103	National Museum of Wales	11.103.751
Opisthocomus	hoazin	Hoatzin	Galliformes	696	Perch	L	97	0.443	NaN	The Natural History Museum, Tring^	59.6.1.264
Ortalis	vetula	Plain Chachalaca	Galliformes	563	Perch	L	74	0.496	NaN	The Natural History Museum, Tring^	89.6.1.334
Orthonyx	temminckii	Logrunner	Passeriformes	58.15	Ground	R	84	0.5	71	The Natural History Museum, Tring	81.5.1.4224
Orthonyx	temminckii	Logrunner	Passeriformes	58.15	Ground	L	99	0.448	87	The Natural History Museum, Tring	81.5.1.4224
Orthonyx	temminckii	Logrunner	Passeriformes	58.15	Ground	L	77	0.5	81	The Natural History Museum, Tring	81.11.7.101
Orthonyx	temminckii	Logrunner	Passeriformes	58.15	Ground	L	76	0.487	75	The Natural History Museum, Tring	95.4.4.103
Otis	tarda	Great Bustard	Gruiformes	7895.5	Ground	NaN	NaN	NaN	52	Pike and Maitland 2004
Otis	tetrax	Little Bustard	Gruiformes	NaN	Ground	NaN	NaN	NaN	33	Pike and Maitland 2004
Otus	scops	Eurasian Scops-owl	Strigiformes	92	Predatory	NaN	NaN	NaN	80	Pike and Maitland 2004
Palmeria	dolei	Akohekohe	Passeriformes	26.2	Perch	L	106	0.363	NaN	The Natural History Museum, Tring^	95.7.20.165
Pandion	haliaetus	Osprey	Falconiformes	1486	Predatory	R	170	0.297	135	The Natural History Museum, Tring	1837.6.10.469
Pandion	haliaetus	Osprey	Falconiformes	1486	Predatory	L	172	0.318	160	The Natural History Museum, Tring	1837.6.10.469
Pandion	haliaetus	Osprey	Falconiformes	1486	Predatory	L	163	0.294	152	The Natural History Museum, Tring	1975.11.22.62
Pandion	haliaetus	Osprey	Falconiformes	1486	Predatory	R	162	0.284	165	The Natural History Museum, Tring	1975.11.22.62
Pandion	haliaetus	Osprey	Falconiformes	1486	Predatory	L	163	0.279	156	The Natural History Museum, Tring	1934.1.1.1212
Pandion	haliaetus	Osprey	Falconiformes	1486	Predatory	NaN	NaN	NaN	150	Pike and Maitland 2004
Parotia	lawesii	Lawe's Parotia	Passeriformes	155.5	Ground	L	114	0.35	NaN	The Natural History Museum, Tring^	1902.7.20.39
Parus	major	Great Tit	Passeriformes	18.25	Perch	R	102	0.356	120	National Museum of Wales	15.97.9
Parus	major	Great Tit	Passeriformes	18.25	Perch	L	119	0.568	125	National Museum of Wales	15.97.10
Parus	major	Great Tit	Passeriformes	18.25	Perch	L	109	0.333	127	National Museum of Wales	19.161.38
Parus	major	Great Tit	Passeriformes	18.25	Perch	L	120	0.333	119	National Museum of Wales	19.161.38
Parus	major	Great Tit	Passeriformes	18.25	Perch	L	104	0.581	120	National Museum of Wales	28.105.1
Parus	major	Great Tit	Passeriformes	18.25	Perch	NaN	NaN	NaN	92	Pike and Maitland 2004
Passer	domesticus	House Sparrow	Passeriformes	27.7	Perch	R	114	0.458	130	The Natural History Museum, Tring	1906.12.7.2225
Passer	domesticus	House Sparrow	Passeriformes	27.7	Perch	L	85	0.4	96	The Natural History Museum, Tring	1906.12.7.2225
Passer	domesticus	House Sparrow	Passeriformes	27.7	Perch	R	111	0.318	115	The Natural History Museum, Tring	1906.12.7.2221
Passer	domesticus	House Sparrow	Passeriformes	27.7	Perch	L	117	0.435	117	The Natural History Museum, Tring	1906.12.7.2221
Passer	domesticus	House Sparrow	Passeriformes	27.7	Perch	L	115	0.48	96	The Natural History Museum, Tring	1906.12.7.2220
Passer	domesticus	House Sparrow	Passeriformes	27.7	Perch	R	111	0.4	94	The Natural History Museum, Tring	1906.12.7.2220
Passer	domesticus	House Sparrow	Passeriformes	27.7	Perch	NaN	NaN	NaN	89	Pike and Maitland 2004
Pelecanoides	urinatrix	Common Diving Petrel	Procellariiformes	141	Ground	L	87	0.592	89	The Natural History Museum, Tring	1953.55.82
Pelecanoides	urinatrix	Common Diving Petrel	Procellariiformes	141	Ground	R	79	0.438	97	The Natural History Museum, Tring	1953.55.82
Pelecanoides	urinatrix	Common Diving Petrel	Procellariiformes	141	Ground	L	67	0.477	75	The Natural History Museum, Tring	1953.55.78
Pelecanoides	urinatrix	Common Diving Petrel	Procellariiformes	141	Ground	L	53	0.577	77	The Natural History Museum, Tring	1952.19.82
Perdix	perdix	Grey Partridge	Galliformes	405.5	Ground	L	78	0.625	NaN	Bristol City Museum and Art Gallery^	Ab2148
Perdix	perdix	Grey Partridge	Galliformes	405.5	Ground	L	60	0.637	NaN	The Natural History Museum, Tring^	91.11.24.6
Perdix	perdix	Grey Partridge	Galliformes	405.5	Ground	NaN	NaN	NaN	64	Pike and Maitland 2004
Pernis	apivorus	Honey Buzzard	Falconiformes	758	Predatory	L	111	0.429	134	National Museum of Wales	69.14.
Pernis	apivorus	Honey Buzzard	Falconiformes	758	Predatory	R	122	0.417	121	National Museum of Wales	z1990.63.302
Pernis	apivorus	Honey Buzzard	Falconiformes	758	Predatory	R	128	0.399	132	National Museum of Wales	z1990.63.391
Pernis	apivorus	Honey Buzzard	Falconiformes	758	Predatory	R	87	0.385	98	National Museum of Wales	z1990.63..392
Pernis	apivorus	Honey Buzzard	Falconiformes	758	Predatory	NaN	NaN	NaN	87	Pike and Maitland 2004
Petronia	petronia	Rock Sparrow	Passeriformes	30.2	Ground	L	103	0.385	94	The Natural History Museum, Tring	1965.M.18688
Petronia	petronia	Rock Sparrow	Passeriformes	30.2	Ground	R	108	0.423	123	The Natural History Museum, Tring	98.11.1.506
Petronia	petronia	Rock Sparrow	Passeriformes	30.2	Ground	L	120	0.333	110	The Natural History Museum, Tring	98.11.1.506
Petronia	petronia	Rock Sparrow	Passeriformes	30.2	Ground	L	101	0.5	109	The Natural History Museum, Tring	1914.8.31.17
Petronia	petronia	Rock Sparrow	Passeriformes	30.2	Ground	R	120	0.394	112	The Natural History Museum, Tring	1965.M.18688
Phalcoboenus	megalopterus	Mountain Caracara	Falconiformes	788	Ground	L	74	0.472	NaN	The Natural History Museum, Tring^	1955.6.N-20.51
Phalcoboenus	australis	Striated Caracara	Falconiformes	1187	Predatory	L	116	0.301	129	The Natural History Museum, Tring	1924.5.8.1
Phalcoboenus	australis	Striated Caracara	Falconiformes	1187	Predatory	R	136	0.291	130	The Natural History Museum, Tring	1924.5.8.1
Phalcoboenus	australis	Striated Caracara	Falconiformes	1187	Predatory	R	104	0.469	107	The Natural History Museum, Tring	1932.7.2.58
Phalcoboenus	australis	Striated Caracara	Falconiformes	1187	Predatory	L	137	0.438	118	The Natural History Museum, Tring	1932.7.2.58
Phalcoboenus	australis	Striated Caracara	Falconiformes	1187	Predatory	L	125	0.35	86	The Natural History Museum, Tring	1917.5.1.66
Phasianus	colchicus	Green Pheasant	Galliformes	1135	Ground	L	79	0.565	NaN	National Museum of Wales^	Z/1979/053/40
Phasianus	colchicus	Common Pheasant	Galliformes	1135	Ground	L	66	0.625	NaN	The Natural History Museum, Tring^	1914.9.30.2
Phasianus	colchicus	Common Pheasant	Galliformes	1135	Ground	NaN	NaN	NaN	54	Pike and Maitland 2004
Phodilus	badius	Oriental Bay Owl	Strigiformes	NaN	Predatory	L	140	0.364	110	The Natural History Museum, Tring	1955.6.N.20.4927
Phodilus	badius	Oriental Bay Owl	Strigiformes	NaN	Predatory	R	136	0.388	101	The Natural History Museum, Tring	1955.6.N.20.4927
Phodilus	badius	Oriental Bay Owl	Strigiformes	NaN	Predatory	R	98	0.467	116	The Natural History Museum, Tring	76.5.2.149
Phodilus	badius	Oriental Bay Owl	Strigiformes	NaN	Predatory	L	127	0.415	113	The Natural History Museum, Tring	76.5.2.149
Phoebastria	albatrus	Short-tailed Albatross	Procellariiformes	4411	Ground	L	112	0.422	64	The Natural History Museum, Tring	1913.12.26
Phoeniculus	purpureus	Green Woodhoopoe	Coraciiformes	74.25	Perch	L	130	0.369	NaN	The Natural History Museum, Tring^	1902.7.12.45
Phylloscopus	collybita	Common Chiffchaff	Passeriformes	8.3	Perch	L	106	0.333	118	National Museum of Wales	36.177.
Phylloscopus	trochilus	Willow Warbler	Passeriformes	8.7	Perch	NaN	NaN	NaN	88	Pike and Maitland 2004
Piaya	cayana	Squirrel cuckoo	Cuculiformes	102	Perch	L	113	0.43	NaN	National Museum of Wales^	Z/1979/053.807
Pica	pica	Black Billed (Common) magpie	Passeriformes	206	Ground	L	99	0.422	NaN	The Natural History Museum, Tring^	76.1.7.18
Pica	pica	Black Billed (Common) magpie	Passeriformes	206	Perch	NaN	NaN	NaN	78	Pike and Maitland 2004
Picoides	arcticus	Black-backed Woodpecker	Piciformes	69.3	Climb	L	154	0.363	NaN	The Natural History Museum, Tring^	1906.12.7.916
Picoides	minor	Lesser Spotted Woodpecker	Piciformes	NaN	Climb	NaN	NaN	NaN	125	Pike and Maitland 2004
Picoides	tridactylus	Eurasian Three-toed Woodpecker	Piciformes	65.65	Climb	NaN	NaN	NaN	120	Pike and Maitland 2004
Picus	canus	Grey-headed Woodpecker	Piciformes	137	Climb	NaN	NaN	NaN	140	Pike and Maitland 2004
Picus	viridis	Green Woodpecker (Eurasian)	Piciformes	176	Climb	L	147	0.412	NaN	National Museum of Wales^	35.565
Picus	viridis	Green Woodpecker (Eurasian)	Piciformes	176	Climb	NaN	NaN	NaN	128	Pike and Maitland 2004
Picus	xanthopygaeus	Streak-throated Woodpecker	Piciformes	99.7	Climb	NaN	NaN	NaN	148	Pike and Maitland 2004
Pitangus	sulphuratus	Great Kiskadee	Passeriformes	58	Perch	R	113	0.333	120	The Natural History Museum, Tring	1905.10.12.464
Pitangus	sulphuratus	Great Kiskadee	Passeriformes	58	Perch	R	114	0.289	99	The Natural History Museum, Tring	1925.9.2.40
Pitangus	sulphuratus	Great Kiskadee	Passeriformes	58	Perch	L	108	0.344	112	The Natural History Museum, Tring	1925.9.2.40
Pitangus	sulphuratus	Great Kiskadee	Passeriformes	58	Perch	L	102	0.442	112	The Natural History Museum, Tring	97.12.2.38
Pitangus	sulphuratus	Great Kiskadee	Passeriformes	58	Perch	R	85	0.467	128	The Natural History Museum, Tring	97.12.2.38
Pitta	cyanea	Blue Pitta	Passeriformes	NaN	Ground	L	96	0.474	NaN	The Natural History Museum, Tring^	19.20.1931
Pitta	steerii	Azure-breasted Pitta	Passeriformes	94.8	Ground	L	81	0.466	NaN	The Natural History Museum, Tring^	B522.97.5-13.516
Platalea	leucorodia	Common Spoonbill	Ciconiiformes	1868	Ground	R	73	0.556	71	The Natural History Museum, Tring	93.10.2.57
Platalea	leucorodia	Common Spoonbill	Ciconiiformes	1868	Ground	L	79	0.527	62	The Natural History Museum, Tring	93.10.2.57
Platalea	leucorodia	Common Spoonbill	Ciconiiformes	1868	Ground	R	74	0.667	102	The Natural History Museum, Tring	93.10.2.59
Platalea	leucorodia	Common Spoonbill	Ciconiiformes	1868	Ground	L	52	0.718	114	The Natural History Museum, Tring	93.10.2.59
Platalea	leucorodia	Common Spoonbill	Ciconiiformes	1868	Ground	R	94	0.587	85	The Natural History Museum, Tring	93.10.2.98
Platalea	leucorodia	Common Spoonbill	Ciconiiformes	1868	Ground	L	66	0.655	99	The Natural History Museum, Tring	93.10.2.98
Platycercus	elegans	Crimson Rosella	Psittaciformes	132.5	Perch	L	128	0.402	NaN	National Museum of Wales^	Z/1979/053.643
Plegadis	chihi	White-faced Ibis	Ciconiiformes	621.5	Ground	R	69	0.556	115	The Natural History Museum, Tring	93.2.1.118
Plegadis	chihi	White-faced Ibis	Ciconiiformes	621.5	Ground	L	44	0.633	55	The Natural History Museum, Tring	93.2.1.118
Plegadis	chihi	White-faced Ibis	Ciconiiformes	621.5	Ground	L	60	0.487	55	The Natural History Museum, Tring	1913.12.26.12
Plegadis	chihi	White-faced Ibis	Ciconiiformes	621.5	Ground	R	48	0.611	63	The Natural History Museum, Tring	1913.12.26.12
Ploceus	velatus	Southern Masked Weaver	Passeriformes	31.05	Climb	L	130	0.357	NaN	The Natural History Museum, Tring^	1903.3.21.8
Pluvialis	apricaria	Eurasian Golden Plover	Charadriiformes	214	Ground	R	86	0.667	68	National Museum of Wales	30.563.
Pluvialis	apricaria	Eurasian Golden Plover	Charadriiformes	214	Ground	L	73	0.667	85	National Museum of Wales	30.563.
Pluvialis	apricaria	Eurasian Golden Plover	Charadriiformes	214	Ground	L	54	0.286	71	National Museum of Wales	35.543.2
Pluvialis	apricaria	Eurasian Golden Plover	Charadriiformes	214	Ground	R	73	0.333	94	National Museum of Wales	36.174.
Pluvialis	apricarius	Golden plover	Charadriiformes	214	Ground	L	37	0.721	NaN	National Museum of Wales^	35.543.2
Pluvianus	aegyptius	Egyptian Plover	Charadriiformes	82	Ground	L	69	0.65	62	The Natural History Museum, Tring	1965.M.3805
Pluvianus	aegyptius	Egyptian Plover	Charadriiformes	82	Ground	R	87	0.6	81	The Natural History Museum, Tring	1.24.
Pluvianus	aegyptius	Egyptian Plover	Charadriiformes	82	Ground	L	79	0.522	102	The Natural History Museum, Tring	1965.M.3806
Pluvianus	aegyptius	Egyptian Plover	Charadriiformes	82	Ground	R	84	0.64	99	The Natural History Museum, Tring	1965.M.3806
Podargus	strigoides	Tawny Frogmouth	Caprimulgiformes	350	Perch	L	125	0.449	NaN	The Natural History Museum, Tring^	1964.60.160
Podargus	strigoides	Tawny Frogmouth	Caprimulgiformes	350	Predatory	NaN	NaN	NaN	106	Pike and Maitland 2004
Poecile	montanus	Willow Tit	Passeriformes	11.1	Perch	R	120	0.439	106	National Museum of Wales	1990.63.637
Polemaetus	bellicosus	Martial Eagle	Falconiformes	4063	Predatory	L	101	0.495	147	The Natural History Museum, Tring	1922.12.8.375
Polemaetus	bellicosus	Martial Eagle	Falconiformes	4063	Predatory	L	144	0.317	142	The Natural History Museum, Tring	1922.12.8.376
Polychrus	acutirostris	Iguanid Lizard	Squamata	NaN	Climb	R	96	0.615	122	Museum of Zoology, Cambridge	R8716
Prunella	modularis	Dunnock	Passeriformes	19.7	Perch	NaN	NaN	NaN	85	Pike and Maitland 2004
Psaltriparus	minimus	Bushtit	Passeriformes	5.3	Perch	R	115	0.389	131	The Natural History Museum, Tring	91.10.10.165
Psaltriparus	minimus	Bushtit	Passeriformes	5.3	Perch	L	127	0.333	106	The Natural History Museum, Tring	91.10.10.189
Psaltriparus	minimus	Bushtit	Passeriformes	5.3	Perch	R	124	0.364	115	The Natural History Museum, Tring	91.10.10.189
Psaltriparus	minimus	Bushtit	Passeriformes	5.3	Perch	L	125	0.333	121	The Natural History Museum, Tring	91.10.10.189
Psophia	crepitans	Grey-winged Trumpeter	Gruiformes	1026	Ground	L	74	0.532	NaN	The Natural History Museum, Tring^	90.2.14.30
Pterocles	orientalis	Black-bellied Sand Grouse	Columbiformes	405.5	Ground	L	48	0.754	NaN	The Natural History Museum, Tring^	1949.25.526
Ptilonorhynchus	violaceus	Satin Bowerbird	Passeriformes	219	Ground	R	132	0.344	125	The Natural History Museum, Tring	81.5.1.1764
Ptilonorhynchus	violaceus	Satin Bowerbird	Passeriformes	219	Ground	L	153	0.313	138	The Natural History Museum, Tring	81.5.1.1764
Ptinilopus	melanospila	Black naped fruit dove	Columbiformes	92	Perch	L	91	0.446	NaN	National Museum of Wales^	Z/1979/053.413
Puffinus	puffinus	Manx Shearwater	Procellariiformes	453.5	Ground	L	100	0.333	58	National Museum of Wales	27.431.4
Puffinus	puffinus	Manx Shearwater	Procellariiformes	453.5	Ground	L	69	0.333	76	National Museum of Wales	27.431.5
Pycnonotus	capensis	Cape Bulbul	Passeriformes	38.6	Perch	L	109	0.371	NaN	The Natural History Museum, Tring^	76.5.23.575
Pyrrhocorax	pyrrhocorax	Chough	Passeriformes	287.5	Ground	NaN	NaN	NaN	104	Pike and Maitland 2004
Pyrrhula	pyrrhula	Eurasian Bullfinch	Passeriformes	21.8	Perch	NaN	NaN	NaN	103	Pike and Maitland 2004
Ramphocelus	passerinii	Scarlet rumped tanager	Passeriformes	32	Perch	L	101	0.468	NaN	National Museum of Wales^	94.7.1.383
Recurvirostra	avosetta	Pied Avocet	Charadriiformes	304	Ground	L	72	0.667	83	National Museum of Wales	20.330.892
Recurvirostra	avosetta	Pied Avocet	Charadriiformes	304	Ground	R	56	0.591	53	National Museum of Wales	z1990.63.814
Regulus	regulus	Goldcrest	Passeriformes	5.55	Perch	L	123	0.13	91	National Museum of Wales	z1990.63.1075
Regulus	regulus	Goldcrest	Passeriformes	5.55	Perch	L	110	0.609	138	National Museum of Wales	z1990.63.1080
Regulus	regulus	Goldcrest	Passeriformes	5.55	Perch	R	133	0.478	136	National Museum of Wales	z1990.63.1081
Regulus	regulus	Goldcrest	Passeriformes	5.55	Perch	NaN	NaN	NaN	101	Pike and Maitland 2004
Reinwardtipicus	validus	Orange-backed Woodpecker	Piciformes	149	Climb	NaN	NaN	NaN	147	Pike and Maitland 2004
Rhabdornis	mystacalis	Stripe-sided Rhabdornis	Passeriformes	25.6	Perch	R	118	0.355	117	The Natural History Museum, Tring	96.66.574
Rhabdornis	mystacalis	Stripe-sided Rhabdornis	Passeriformes	25.6	Perch	L	118	0.323	122	The Natural History Museum, Tring	96.6.6.570
Rhabdornis	mystacalis	Stripe-sided Rhabdornis	Passeriformes	25.6	Perch	L	122	0.419	136	The Natural History Museum, Tring	42.2.15.3
Rhabdornis	mystacalis	Stripe-sided Rhabdornis	Passeriformes	25.6	Perch	R	102	0.5	101	The Natural History Museum, Tring	42.2.15.3
Rhea	americana	Rhea	Rheiformes	23000	Ground	NaN	NaN	NaN	31	Pike and Maitland 2004
Rissa	tridactyla	Kittiwake	Charadriiformes	407.5	Ground	R	109	0.4	83	The Natural History Museum, Tring	87.9.8.7
Rissa	tridactyla	Kittiwake	Charadriiformes	407.5	Ground	L	130	0.514	90	The Natural History Museum, Tring	87.9.8.7
Rissa	tridactyla	Kittiwake	Charadriiformes	407.5	Ground	L	99	0.463	108	The Natural History Museum, Tring	97.11.10.42
Rissa	tridactyla	Kittiwake	Charadriiformes	407.5	Ground	R	86	0.365	92	The Natural History Museum, Tring	97.11.10.42
Rostratula	benghalensis	Painted Snipe	Charadriiformes	121	Ground	R	74	0.333	130	National Museum of Wales	11 103.41
Rostratula	benghalensis	Painted Snipe	Charadriiformes	121	Ground	R	58	0.667	126	National Museum of Wales	42.351.6
Sagittarius	serpentarius	Secretary Bird	Falconiformes	4017	Predatory	R	98	0.457	98	The Natural History Museum, Tring	1955.6.N.20.3
Sagittarius	serpentarius	Secretary Bird	Falconiformes	4017	Predatory	L	101	0.479	103	The Natural History Museum, Tring	1955.6.N.20.3
Sagittarius	serpentarius	Secretary Bird	Falconiformes	4017	Predatory	L	119	0.397	100	The Natural History Museum, Tring	1922.12.8.241
Sagittarius	serpentarius	Secretary Bird	Falconiformes	4017	Predatory	R	99	0.451	63	The Natural History Museum, Tring	1922.12.8.241
Sagittarius	serpentarius	Secretary Bird	Falconiformes	4017	Predatory	L	88	0.55	73	The Natural History Museum, Tring	1922.12.8.242
Sericulus	chrysocephalus	Regent Bowerbird	Passeriformes	100	Perch	R	114	0.358	112	National Museum of Wales	z1979.053.3309
Sericulus	chrysocephalus	Regent Bowerbird	Passeriformes	100	Perch	R	108	0.327	122	National Museum of Wales	z1979.053.3308
Sericulus	chrysocephalus	Regent Bowerbird	Passeriformes	100	Perch	R	129	0.12	137	National Museum of Wales	z1979.053.3307
Sericulus	chrysocephalus	Regent Bowerbird	Passeriformes	100	Perch	R	124	0.308	138	National Museum of Wales	z1979.053.3306
Sericulus	chrysocephalus	Regent Bowerbird	Passeriformes	100	Perch	R	117	0.426	138	National Museum of Wales	z1979.053.3305
Sericulus	chrysocephalus	Regent Bowerbird	Passeriformes	100	Perch	R	137	0.458	122	National Museum of Wales	z1979.053.3304
Sitta	carolinensis	White-breasted Nuthatch	Passeriformes	21	Climb	NaN	NaN	NaN	124	Pike and Maitland 2004
Sitta	castanea	Chesnut-bellied Nuthatch	Passeriformes	NaN	Climb	NaN	NaN	NaN	121	Pike and Maitland 2004
Sitta	europaea	Wood Nuthatch	Passeriformes	22.6	Climb	R	104	0.43	NaN	National Museum of Wales^	19.161:2.4
Sitta	europaea	Wood Nuthatch	Passeriformes	22.6	Climb	NaN	NaN	NaN	109	Pike and Maitland 2004
Sitta	frontalis	Velvet-fronted Nuthatch	Passeriformes	16.5	Climb	NaN	NaN	NaN	123	Pike and Maitland 2004
Sphenodon	punctatum	Tuatura	Sphenodontia	353	Ground	R	49	0.741	77	Museum of Zoology, Cambridge*	R2586
Sphyrapicus	varius	Yellow-bellied Sapsucker	Piciformes	50.3	Climb	NaN	NaN	NaN	140	Pike and Maitland 2004
Spizaetus	cirrhatus	Crested Hawk-Eagle	Falconiformes	1480	Predatory	R	132	0.346	104	National Museum of Wales	z1979.53.270
Spizaetus	cirrhatus	Crested Hawk-Eagle	Falconiformes	1480	Predatory	L	122	0.308	113	National Museum of Wales	z1979.53.271
Steatornis	caripensis	Oilbird	Caprimulgiformes	414	Ground	L	118	0.418	NaN	The Natural History Museum, Tring^	1910.12-5.6
Stercorarius	parasiticus	Arctic Skua	Charadriiformes	445.5	Ground	R	97	0.561	99	National Museum of Wales	35.154.
Stercorarius	parasiticus	Arctic Skua	Charadriiformes	445.5	Ground	L	83	0.5	113	National Museum of Wales	35.638.5
Stercorarius	parasiticus	Arctic Skua	Charadriiformes	445.5	Ground	R	79	0.489	82	National Museum of Wales	z1990.63.591
Stercorarius	parasiticus	Arctic Skua	Charadriiformes	445.5	Ground	L	70	0.537	92	National Museum of Wales	37.519.5
Stercorarius	parasiticus	Arctic Skua	Charadriiformes	445.5	Ground	L	118	0.582	70	National Museum of Wales	37.519.4
Stercorarius	parasiticus	Arctic Skua	Charadriiformes	445.5	Ground	R	90	0.462	104	National Museum of Wales	39.479.4
Sternula	abifrons	Little Tern	Charadriiformes	57	Ground	R	81	0.375	98	The Natural History Museum, Tring	1908.1.2.85
Sternula	abifrons	Little Tern	Charadriiformes	57	Ground	L	79	0.391	72	The Natural History Museum, Tring	1908.1.2.85
Sternula	abifrons	Little Tern	Charadriiformes	57	Ground	R	80	0.35	98	The Natural History Museum, Tring	1918.6.25.286
Sternula	abifrons	Little Tern	Charadriiformes	57	Ground	L	56	0.353	116	The Natural History Museum, Tring	1918.6.25.286
Sternula	abifrons	Little Tern	Charadriiformes	57	Ground	L	95	0.381	88	The Natural History Museum, Tring	1908.1.2.86
Sternula	abifrons	Little Tern	Charadriiformes	57	Ground	R	75	0.5	69	The Natural History Museum, Tring	1908.1.2.86
Streptopelia	turtur	European Turtle Dove	Columbiformes	132	Perch	L	74	0.598	NaN	The Natural History Museum, Tring^	1936.922.16
Strigops	habroptilus	Kakapo	Psittaciformes	1750	Ground	L	103	0.495	NaN	The Natural History Museum, Tring^	1958.3.6
Strix	aluco	Tawny Owl	Strigiformes	475	Predatory	L	136	0.273	122	National Museum of Wales	21.141.10
Strix	aluco	Tawny Owl	Strigiformes	475	Predatory	L	120	0.364	111	National Museum of Wales	15.127.13
Strix	aluco	Tawny Owl	Strigiformes	475	Predatory	L	147	0.375	110	National Museum of Wales	34.71.
Strix	aluco	Tawny Owl	Strigiformes	475	Predatory	R	97	0.333	109	National Museum of Wales	30.407.
Strix	aluco	Tawny Owl	Strigiformes	475	Predatory	NaN	NaN	NaN	110	Pike and Maitland 2004
Strix	nebulosa	Great Grey Owl	Strigiformes	1078.5	Predatory	L	134	0.293	70	The Natural History Museum, Tring	98.9.19.15
Strix	nebulosa	Great Grey Owl	Strigiformes	1078.5	Predatory	L	117	0.342	129	The Natural History Museum, Tring	1955.6.N.90.4322
Struthidea	cinerea	Apostlebird	Passeriformes	132	Perch	L	108	0.369	NaN	The Natural History Museum, Tring^	99.2.10.20
Sturnus	vulgaris	Common Starling	Passeriformes	86	Perch	NaN	NaN	NaN	99	Pike and Maitland 2004
Sylvia	atracapilia	Blackcap	Passeriformes	16.7	Perch	NaN	NaN	NaN	95	Pike and Maitland 2004
Sylvia	atricapilla	Blackcap	Passeriformes	16.7	Perch	R	120	0.667	132	National Museum of Wales	19.161.72
Sylvia	atricapilla	Blackcap	Passeriformes	16.7	Perch	L	122	0.407	87	National Museum of Wales	28.217.3
Sylvia	atricapilla	Blackcap	Passeriformes	16.7	Perch	L	127	0.333	129	National Museum of Wales	47.285.406
Sylvia	communis	Whitethroat	Passeriformes	15.1	Perch	R	106	0.667	113	National Museum of Wales	36.268.
Sylvia	communis	Whitethroat	Passeriformes	15.1	Perch	R	124	0.667	134	National Museum of Wales	z1990.63.1067
Sylvia	communis	Whitethroat	Passeriformes	15.1	Perch	L	115	0.31	115	National Museum of Wales	z1990.63.1068
Sylvia	communis	Whitethroat	Passeriformes	15.1	Perch	R	109	0.267	112	National Museum of Wales	z1990.63.1069
Sylvia	communis	Whitethroat	Passeriformes	15.1	Perch	R	117	0.5	133	National Museum of Wales	z1990.63.1070
Sylvia	communis	Whitethroat	Passeriformes	15.1	Perch	R	101	0.333	124	National Museum of Wales	z1990.63.1071
Sylvia	curruca	Lesser Whitethroat	Passeriformes	11.1	Perch	NaN	NaN	NaN	90	Pike and Maitland 2004
Sypheotides	indica	Lesser Florican	Otididae	625	Ground	L	82	0.571	131	National Museum of Wales	z1979.53.126
Sypheotides	indica	Lesser Florican	Otididae	625	Ground	R	92	0.566	117	National Museum of Wales	z1979.53.126
Sypheotides	indica	Lesser Florican	Otididae	625	Ground	R	89	0.648	106	National Museum of Wales	z1979.53.217
Syrmaticus	soemmeringei	Scintillating Copper Pheasant	Galliformes	1100	Ground	L	69	0.66	NaN	National Museum of Wales^	Z/1979/053/0046
Syrrhaptes	paradoxus	Pallas's Sandgrouse	Pteroclidiformes	257	Ground	NaN	NaN	NaN	84	Pike and Maitland 2004
Talegalla	fuscirostris	Black billed Brush turkey	Galliformes	1315	Ground	L	71	0.558	58	National Museum of Wales	Z/1979/053.297
Talegalla	jobiensis	Brown collared Brush turkey	Galliformes	1484	Ground	L	82	0.542	103	National Museum of Wales	Z/1979/053.299
Talegalla	jobiensis	Black billed Brush turkey	Galliformes	1484	Ground	R	80	0.443	88	National Museum of Wales	Z/1979/053.298
Tetrao	tetrix	Black Grouse	Galliformes	1532.5	Ground	NaN	NaN	NaN	54	Pike and Maitland 2004
Tetrao	urogallus	Western Capercaillie	Galliformes	2950	Ground	NaN	NaN	NaN	78	Pike and Maitland 2004
Tetrax	tetrax	Little Bustard	Gruiformes	833.5	Ground	L	102	0.636	85	The Natural History Museum, Tring	90.2.20.123
Tetrax	tetrax	Little Bustard	Gruiformes	833.5	Ground	R	111	0.405	101	The Natural History Museum, Tring	90.2.20.122
Tetrax	tetrax	Little Bustard	Gruiformes	833.5	Ground	L	133	0.422	80	The Natural History Museum, Tring	90.2.20.119
Thalasseus	sandvicensis	Sandwich Tern	Charadriiformes	208	Ground	R	107	0.435	96	The Natural History Museum, Tring	1941.5.30.9147
Thalasseus	sandvicensis	Sandwich Tern	Charadriiformes	208	Ground	L	87	0.513	90	The Natural History Museum, Tring	1941.5.30.9147
Thalasseus	sandvicensis	Sandwich Tern	Charadriiformes	208	Ground	R	77	0.529	127	The Natural History Museum, Tring	1965.M.4243
Thalasseus	sandvicensis	Sandwich Tern	Charadriiformes	208	Ground	L	103	0.4	125	The Natural History Museum, Tring	1965.M.4243
Thalasseus	sandvicensis	Sandwich Tern	Charadriiformes	208	Ground	R	113	0.395	123	The Natural History Museum, Tring	1941.5.30.9153
Thalasseus	sandvicensis	Sandwich Tern	Charadriiformes	208	Ground	L	92	0.467	120	The Natural History Museum, Tring	1941.5.30.9153
Thamnistes	anabatinus	Russet Antshrike	Passeriformes	20.7	Perch	R	141	0.429	155	The Natural History Museum, Tring	1969.25.99
Thamnistes	anabatinus	Russet Antshrike	Passeriformes	20.7	Perch	R	109	0.441	123	The Natural History Museum, Tring	99.6.10.170
Thamnistes	anabatinus	Russet Antshrike	Passeriformes	20.7	Perch	R	101	0.522	127	The Natural History Museum, Tring	89.7.10.228
Threskiornis	aethiopicus	Sacred Ibis	Ciconiiformes	1498	Ground	R	71	0.563	98	The Natural History Museum, Tring	93.8.4.7
Threskiornis	aethiopicus	Sacred Ibis	Ciconiiformes	1498	Ground	L	97	0.473	106	The Natural History Museum, Tring	1904.10.27.288
Threskiornis	aethiopicus	Sacred Ibis	Ciconiiformes	1498	Ground	R	99	0.456	103	The Natural History Museum, Tring	93.8.4.8
Threskiornis	aethiopicus	Sacred Ibis	Ciconiiformes	1498	Ground	L	97	0.478	94	The Natural History Museum, Tring	93.8.4.8
Thryothorus	ludovicianus	Carolina Wren	Passeriformes	17.2	Ground	L	98	0.403	NaN	The Natural History Museum, Tring^	90.12.20.961
Tiliqua	scincoides	Common Blue-tongued Skink	Squamata	563	Ground	R	53	0.773	107	Museum of Zoology, Cambridge	R10471
Tiliqua	scincoides	Common Blue-tongued Skink	Squamata	563	Ground	L	52	0.556	129	Museum of Zoology, Cambridge	R10472
Tiliqua	scincoides	Common Blue-tongued Skink	Squamata	563	Ground	R	26	0.882	NaN	Museum of Zoology, Cambridge	R10472
Tiliqua	scincoides	Common Blue-tongued Skink	Squamata	563	Ground	L	48	0.706	NaN	Museum of Zoology, Cambridge	R10472
Tiliqua	scinoides	Blue-tongued Skink	Squamata	563	Ground	L	91	0.65	62	Bristol City Museum and Art Gallery	Ad5613
Tiliqua	sp.	Blue-tongued Skink	Squamata	NaN	Ground	L	69	0.615	NaN	Museum of Zoology, Cambridge	R10466
Tiliqua	sp.	Blue-tongued Skink	Squamata	NaN	Ground	L	46	0.714	125	Museum of Zoology, Cambridge	R10466
Tockus	nasutus	African Grey hornbill	Coraciiformes	208	Perch	L	109	0.421	NaN	The Natural History Museum, Tring^	1933.3.1.282
Trachydosaurus	rugosus	Stump-tailed Skink	Squamata	564	Ground	R	90	0.737	78	Museum of Zoology, Cambridge	R10442
Tragopan	blythii	Blyth's Tragopan	Galliformes	1930	Ground	L	79	0.569	NaN	The Natural History Museum, Tring^	1905.9.10.1142
Treron	vernans	Pink-necked Green Pigeon	Columbiformes	132	Perch	L	129	0.429	NaN	The Natural History Museum, Tring^	80.1.1.2341
Trichoglossus	haematodus	Rainbow Lorikeet	Psittaciformes	120	Perch	L	130	0.433	NaN	The Natural History Museum, Tring^	1911.12.20.662
Tringa	nebularia	Greenshank	Charadriiformes	187	Ground	L	80	0.652	97	National Museum of Wales	38.649.
Tringa	nebularia	Greenshank	Charadriiformes	187	Ground	L	62	0.818	60	National Museum of Wales	40.182.5
Troglodytes	troglodytes	Icelandic Winter Wren	Passeriformes	9.9	Perch	L	92	0.436	NaN	The Natural History Museum, Tring^	1911.10.17.1
Troglodytes	troglodytes	Icelandic Winter Wren	Passeriformes	9.9	Perch	NaN	NaN	NaN	96	Pike and Maitland 2004
Turdus	iliacus	Redwing	Passeriformes	61.2	Perch	NaN	NaN	NaN	82	Pike and Maitland 2004
Turdus	merula	Eurasian Blackbird	Passeriformes	113	Perch	L	84	0.437	NaN	National Museum of Wales^	32.46
Turdus	merula	Eurasian Blackbird	Passeriformes	113	Perch	NaN	NaN	NaN	83	Pike and Maitland 2004
Turdus	philomelos	Song Thrush	Passeriformes	67.75	Perch	NaN	NaN	NaN	82	Pike and Maitland 2004
Turdus	viscivorus	Mistle Thrush	Passeriformes	117.5	Perch	NaN	NaN	NaN	85	Pike and Maitland 2004
Turnix	sylvaticus	Small Button Quail	Gruiformes	65	Ground	NaN	NaN	NaN	55	Pike and Maitland 2004
Tyrannus	savana	Fork-tailed Flycatcher	Passeriformes	31.9	Perch	R	128	0.333	105	The Natural History Museum, Tring	88.1.1.1767
Tyrannus	savana	Fork-tailed Flycatcher	Passeriformes	31.9	Perch	L	102	0.44	110	The Natural History Museum, Tring	1969.25.209
Tyrannus	savana	Fork-tailed Flycatcher	Passeriformes	31.9	Perch	R	101	0.483	104	The Natural History Museum, Tring	1969.25.209
Tyrannus	savana	Fork-tailed Flycatcher	Passeriformes	31.9	Perch	L	124	0.296	129	The Natural History Museum, Tring	99.4.20.1336
Tyrannus	savana	Fork-tailed Flycatcher	Passeriformes	31.9	Perch	R	113	0.357	104	The Natural History Museum, Tring	99.4.20.1336
Tyto	alba	Barn Owl	Strigiformes	350	Predatory	L	113	0.354	88	National Museum of Wales	19.161.128
Tyto	alba	Barn Owl	Strigiformes	350	Predatory	R	135	0.346	96	National Museum of Wales	z19.161.128
Tyto	alba	Barn Owl	Strigiformes	350	Predatory	L	138	0.349	100	National Museum of Wales	15.127.12
Tyto	alba	Barn Owl	Strigiformes	350	Predatory	R	133	0.35	115	National Museum of Wales	n/a
Tyto	alba	Barn Owl	Strigiformes	350	Predatory	R	104	0.387	116	National Museum of Wales	28.89.
Tyto	alba	Barn Owl	Strigiformes	350	Predatory	NaN	NaN	NaN	104	Pike and Maitland 2004
Tyto	tenebricosa	Greater Sooty Owl	Strigiformes	689.5	Predatory	L	95	0.595	106	The Natural History Museum, Tring	1939.12.9.2987
Tyto	tenebricosa	Greater Sooty Owl	Strigiformes	689.5	Predatory	R	103	0.578	110	The Natural History Museum, Tring	1939.12.9.2987
Tyto	tenebricosa	Greater Sooty Owl	Strigiformes	689.5	Predatory	L	130	0.377	67	The Natural History Museum, Tring	75.4.19.4
Tyto	tenebricosa	Greater Sooty Owl	Strigiformes	689.5	Predatory	R	143	0.385	79	The Natural History Museum, Tring	75.4.19.4
Uromastix	spinipes	Spiny-tailed lizard	Squamata	1600	Ground	L	50	0.677	100	Museum of Zoology, Cambridge	R8458
Vanellus	vanellus	Northern Lapwing	Charadriiformes	218.5	Ground	L	56	0.667	84	National Museum of Wales	15.127.17
Vanellus	vanellus	Northern Lapwing	Charadriiformes	218.5	Ground	R	65	0.667	68	National Museum of Wales	34.204.
Vanellus	vanellus	Northern Lapwing	Charadriiformes	218.5	Ground	L	58	0.833	87	National Museum of Wales	34.787.
Vanellus	vanellus	Northern Lapwing	Charadriiformes	218.5	Ground	L	67	0.478	85	National Museum of Wales	35.39.2
Vanellus	vanellus	Northern Lapwing	Charadriiformes	218.5	Ground	L	65	0.333	85	National Museum of Wales	36.12.2
Varanus	albigularis	White-throated Monitor	Squamata	8100	Ground	L	97	0.623	114	Bristol City Museum and Art Gallery	Ad5604
Varanus	albigularis	White-throated Monitor	Squamata	8100	Ground	R	90	0.667	106	Bristol City Museum and Art Gallery	Ad5604
Varanus	bengalensis	Bengal Monitor	Squamata	2560	Ground	L	82	0.65	102	Bristol City Museum and Art Gallery	Ad5622
Varanus	bengalensis	Bengal Monitor	Squamata	2560	Ground	R	100	0.639	123	Bristol City Museum and Art Gallery	Ad5622
Varanus	bengalensis	Bengal Monitor	Squamata	2560	Ground	R	104	0.62	95	Bristol City Museum and Art Gallery	Ad5622
Varanus	bengalensis	Bengal Monitor	Squamata	2560	Ground	L	85	0.667	91	Bristol City Museum and Art Gallery	Ad5622
Varanus	gouldii	Sand goanna	Squamata	1378	Ground	R	107	0.568	131	Bristol City Museum and Art Gallery	Ad5616
Varanus	gouldii	Sand goanna	Squamata	1378	Ground	L	125	0.585	123	Bristol City Museum and Art Gallery	Ad5616
Varanus	punctatus	Bengal Monitor Lizard	Squamata	NaN	Ground	R	57	0.662	82	Museum of Zoology, Cambridge	R9616
Varanus	punctatus	Bengal Monitor Lizard	Squamata	NaN	Ground	R	91	0.517	NaN	Museum of Zoology, Cambridge	R9616
Varanus	punctatus	Bengal Monitor Lizard	Squamata	NaN	Ground	L	87	0.553	79	Museum of Zoology, Cambridge	R9617
Varanus	punctatus	Bengal Monitor Lizard	Squamata	NaN	Ground	R	81	0.608	81	Museum of Zoology, Cambridge	R9617
Varanus	salvator	Water Monitor	Squamata	7600	Ground	L	75	0.577	97	Bristol City Museum and Art Gallery	Ad5617
Varanus	salvator	Water Monitor	Squamata	7600	Ground	R	80	0.763	87	Museum of Zoology, Cambridge*	R9489
Xanthomyza	phrygia	Regent Honeyeater	Passeriformes	40.15	Perch	L	122	0.4	99	The Natural History Museum, Tring	1955.6.N6.24
Xanthomyza	phrygia	Regent Honeyeater	Passeriformes	40.15	Perch	L	132	0.433	123	The Natural History Museum, Tring	81.11.7.1002
Xanthomyza	phrygia	Regent Honeyeater	Passeriformes	40.15	Perch	R	120	0.464	138	The Natural History Museum, Tring	81.11.7.1002
Xenicus	gilviventris	South Island Wren (Rock Wren)	Passeriformes	17.7	Ground	L	105	0.347	NaN	The Natural History Museum, Tring^	1939-12-9-75
Xenops	minutus	Plain Xenops	Passeriformes	10.6	Climb	L	136	0.368	135	The Natural History Museum, Tring	95.4.1.598
Xenops	minutus	Plain Xenops	Passeriformes	10.6	Climb	L	115	0.52	130	The Natural History Museum, Tring	95.4.1.598
Xenops	minutus	Plain Xenops	Passeriformes	10.6	Climb	R	132	0.25	138	The Natural History Museum, Tring	89.5.14.460
Xiphocolaptes	albicolis	White-throated Woodcreeper	Passeriformes	118	Climb	NaN	NaN	NaN	123	Pike and Maitland 2004
Xiphorhynchus	ocellatus	Ocellated Woodcreeper	Passeriformes	NaN	Climb	NaN	NaN	NaN	132	Pike and Maitland 2004
Zosterops	japonicus	Japanese White-eye	Passeriformes	11.1	Climb	L	86	0.533	NaN	The Natural History Museum, Tring^	1907.12.12.18

## Sheet: Extra References
Supporting References
Miller CE. (2005) An analysis of claw mechanics in arboreal and terrestrial organisms. Unpublished MSc thesis, University of Bristol, UK
Pike AVL, Maitland DP (2004) Scaling of bird claws. Journal of Zoology 262: 73-81.
