# Supplementary material for: Pedal Claw Curvature in Birds, Lizards and Mesozoic Dinosaurs – Complicated Categories and Compensating for Mass-Specific and Phylogenetic Control
Source: PLoS One. 2012 Dec 5;7(12):e50555. doi: 10.1371/journal.pone.0050555 (PMC3515613; doi:10.1371/journal.pone.0050555)
Supplement: Table S2 — List of fossil specimen pedal claws used. (XLSX) [file pone.0050555.s002.xlsx]

## Sheet: Sheet1
List of fossil specimen pedal claws used
Genus	Species	Group	Left or Right	Inner Curvature	Relative Thickness	Outer Curvature	Source - Literature or Museum specimen	Specimen Number	Comments
Basal Alvarezsaur		Alvarezsaurid	NaN	128.3	0.478	84.09	IVPP	IVPP V 15988
Archaeopteryx	bavarica	Basal Avialae	L	99	0.419	114	Wellnhofer 1993	Solnhofen
Archaeopteryx	bavarica	Basal Avialae	R	93	0.375	112	Wellnhofer 1993	Solnhofen
Archaeopteryx	lithograpica	Basal Avialae	R	55	0.75	50	Wellnhofer 1992	Solnhofen	End reconstructed in paper
Archaeopteryx		Basal Avialae	NaN	72.7	0.404	119.4	Ostrom 1985	London Specimen
Archaeopteryx		Basal Avialae	NaN	69.2	0.393	98.2	Ostrom 1985	Berlin Specimen
Archaeopteryx		Basal Avialae	NaN	53.4	0.367	106.3	Ostrom 1985	Teyler Specimen
Archaeopteryx		Basal Avialae	NaN	67.8	0.429	94.3	Ostrom 1985	Eichstatt Specimen
Changchengornis	hengdaoziensis	Basal Avialae	R	43.15	0.456	95	Qiang et al., 1999	GMV2129-a/b
Compsognathus		Compsognathidae	NaN	36.8	0.166	69.7		BSPAS I 563
Compsognathus	longipes	Compsognathidae	L	55.8	0.333	70.2	Ostrom 1985	B.S.P.A.S.1563
Deinonychus	antirrhopus	Dromaeosauridae	L	94	0.524	103	Ostrom 1969	YPM 5205	Broken so used papers theoretical finish
Microraptor	zhaoianus	Dromaeosauridae	R	105.6	0.51	127	Hwang et al., 2002	CAGS 20-8-001
Microraptor	zhaoianus	Dromaeosauridae	L	99.7	0.405	103.6	Hwang et al., 2002	CAGS 20-8-001
Microraptor	zhaoianus	Dromaeosauridae	L	136.3	0.344	128.1	Xu et al., 2000	IVPP V12330	Without keratin sheath
Microraptor	zhaoianus	Dromaeosauridae	L	108.6	0.469	128.1	Xu et al., 2000	IVPP V12330	With Keratin sheath
Velociraptor		Dromaeosauridae	NaN	47.9	0.738	70.6	PSS-MAE	MPC-D100/54
Sinornithomimus	dongi	Ornithomimosauria	L	50	0.692	95	Kobayashi & Lu 2003	IVPP-VII 797-10
Caudipteryx	dongi	Oviraptorosauria	L	55	0.417	56	Zhou & Wang 2000	IVPP V12344
Anchiornis	huxleyi	Troodontidae	L	64.1	0.667	59.7	Xu et al., 2009	IVPP V14378
Anchiornis	huxleyi	Troodontidae	L	78	0.505	151	Hu et al., 2009	LPM-B00169
Sinornithoides		Troodontidae	NaN	84	0.451	96.9	IVPP	Undescribed specimen?	Reconstructed from photo
References
Hu D, Hou L, Zhang L, Xu X. 2009. A pre-Archaeopteryx troodontid theropod from China with long feathers on the metatarsus. Nature 461: 640-643.
Hwang SH, Norell MA, Qiang JI, Keqin GAO. 2002. New Specimens of Microraptor zhaoianus (Theropoda: Dromaeosauridae) from Northeastern China. American Museum Novitates: 1-44.
Kobayashi Y, Lu J-C. 2003. A new ornithomimid dinosaur with gregarious habits from the Late Cretaceous of China. Acta Palaeontologica Polonica 48: 235-259.
Ostrom JH. 1969. Osteology of Deinonychus antirrhopus, anunusual theropod from the Lower Cretaceous of Montana. Bulletin of the Peabody Museum of Natural History 30: 1-165.
Ostrom JH. 1985. The meaning of Archaeopteryx. In: Hecht MK, Ostrom JH, Viohl G and Wellnhofer P, eds. The beginnings of birds: proceedings of the international Archaeopteryx conference. Eichstätt, Germany. 161-175.
Qiang J, Chiappe LM, Shu'an J. 1999. A New Late Mesozoic Confuciusornithid Bird from China. Journal of Vertebrate Paleontology 19: 1-7.
Wellnhofer P. 1993. Das siebte exemplar von Archaeopteryx aus den Solnhofener Schichten. Archaeopteryx 11: 1-48.
Wellnhofer PA. 1992. A new specimen of Archaeopteryx from the Solnhofen Limestone. Nat Hist Mus Los Angeles C Sci Ser 36: 3-23.
Xu X, Zhao Q, Norell M, Sullivan C, Hone D, Erickson G, Wang X, Han F, Guo Y. 2009. A new feathered maniraptoran dinosaur fossil that fills a morphological gap in avian origin. Chinese Science Bulletin 54: 430-435.
Xu X, Zhou ZH, Wang XL. 2000. The smallest known non-avian theropod dinosaur. Nature 408: 705-708.
Zhou Z, Wang X. 2000. A new species of Caudipteryx from the Yixian Formation of Liaoning, Northeast China. Vertebrata PalAsiatica 38: 111-127.

## Sheet: Sheet2
Basal Alvarezsaur		Alvarezsaurid	NaN	128.3	0.478	84.09	IVPP	IVPP V 15988
Archaeopteryx	bavarica	Basal Avialae	L	99	0.419	114	Wellnhofer 1993	Solnhofen
Archaeopteryx	bavarica	Basal Avialae	R	93	0.375	112	Wellnhofer 1993	Solnhofen
Archaeopteryx	lithograpica	Basal Avialae	R	55	0.75	50	Wellnhofer 1992	Solnhofen	End reconstructed in paper
Archaeopteryx		Basal Avialae	NaN	72.7	0.404	119.4	Ostrom 1985	London Specimen
Archaeopteryx		Basal Avialae	NaN	69.2	0.393	98.2	Ostrom 1985	Berlin Specimen
Archaeopteryx		Basal Avialae	NaN	53.4	0.367	106.3	Ostrom 1985	Teyler Specimen
Archaeopteryx		Basal Avialae	NaN	67.8	0.429	94.3	Ostrom 1985	Eichstatt Specimen
Changchengornis	hengdaoziensis	Basal Avialae	R	43.15	0.456	95	Qiang et al., 1999	GMV2129-a/b
Compsognathus		Compsognathidae	NaN	36.8	0.166	69.7		BSPAS I 563
Compsognathus	longipes	Compsognathidae	L	55.8	0.333	70.2	Ostrom 1985	B.S.P.A.S.1563
Deinonychus	antirrhopus	Dromaeosauridae	L	94	0.524	103	Ostrom 1969	YPM 5205	Broken so used papers theoretical finish
Microraptor	zhaoianus	Dromaeosauridae	R	105.6	0.51	127	Hwang et al., 2002	CAGS 20-8-001
Microraptor	zhaoianus	Dromaeosauridae	L	99.7	0.405	103.6	Hwang et al., 2002	CAGS 20-8-001
Microraptor	zhaoianus	Dromaeosauridae	L	136.3	0.344	128.1	Xu et al., 2000	IVPP V12330	Without keratin sheath
Microraptor	zhaoianus	Dromaeosauridae	L	108.6	0.469	128.1	Xu et al., 2000	IVPP V12330	With Keratin sheath
Velociraptor		Dromaeosauridae	NaN	47.9	0.738	70.6	PSS-MAE	MPC-D100/54
Sinornithomimus	dongi	Ornithomimosauria	L	50	0.692	95	Kobayashi & Lu 2003	IVPP-VII 797-10
Caudipteryx	dongi	Oviraptorosauria	L	55	0.417	56	Zhou & Wang 2000	IVPP V12344
Anchiornis	huxleyi	Troodontidae	L	64.1	0.667	59.7	Xu et al., 2009	IVPP V14378
Anchiornis	huxleyi	Troodontidae	L	78	0.505	151	Hu et al., 2009	LPM-B00169
Sinornithoides		Troodontidae	NaN	84	0.451	96.9	IVPP	Undescribed specimen?	Reconstructed from photo
