# Supplementary material for: Pedal Claw Curvature in Birds, Lizards and Mesozoic Dinosaurs – Complicated Categories and Compensating for Mass-Specific and Phylogenetic Control
Source: PLoS One. 2012 Dec 5;7(12):e50555. doi: 10.1371/journal.pone.0050555 (PMC3515613; doi:10.1371/journal.pone.0050555)
Supplement: Table S8 — List of extant specimens used for the digit comparison analysis. (XLSX) [file pone.0050555.s008.xlsx]

## Sheet: Sheet1
List of extant specimens used for the digit comparison analysis
Genus	Species	Common Name	Order	Behaviour	Digit Number	Left or Right Foot	Inner Curvature	Relative Thickness	Outer Curvature	Source - Literature or Museum specimen	Specimen Number
Accipiter	nisus	Sparrowhawk	Falconiformes	Predatory	I	R	NaN	NaN	138.6	National Museum of Wales	67.400.
Accipiter	nisus	Sparrowhawk	Falconiformes	Predatory	II	L	143.3	0.333333	135.2	National Museum of Wales	67.400.
Accipiter	nisus	Sparrowhawk	Falconiformes	Predatory	II	L	NaN	NaN	134.1	National Museum of Wales	z1981.3
Accipiter	nisus	Sparrowhawk	Falconiformes	Predatory	IV	L	116.1	0.428571	119.8	National Museum of Wales	24.320.1
Accipiter	nisus	Sparrowhawk	Falconiformes	Predatory	IV	R	148.3	0.362832	144.4	National Museum of Wales	67.400.
Accipiter	nisus	Sparrowhawk	Falconiformes	Predatory	IV	R	NaN	NaN	140.4	National Museum of Wales	24.20.1
Acryllium	vulturinum	Vulturine Guineafowl	Galliformes	Ground	II	R	NaN	NaN	94.3	The Natural History Museum, Tring	1910.4.30.9
Acryllium	vulturinum	Vulturine Guineafowl	Galliformes	Ground	II	L	NaN	NaN	101.4	The Natural History Museum, Tring	1946.5.15.25
Acryllium	vulturinum	Vulturine Guineafowl	Galliformes	Ground	IV	L	NaN	NaN	102.4	The Natural History Museum, Tring	1910.4.30.9
Acryllium	vulturinum	Vulturine Guineafowl	Galliformes	Ground	IV	L	NaN	NaN	97.1	The Natural History Museum, Tring	1946.5.15.25
Aegithalos	caudatus	Long-tailed Tit	Passeriformes	Perch	I	L	NaN	NaN	128.2	National Museum of Wales	15.97.5
Aegypius	monachus	Eurasian Black Vulture	Falconiformes	Predatory	II	R	129.5	0.493671	106.7	The Natural History Museum, Tring	1979.11.29.1
Alauda	arvensis	Skylark	Passeriformes	Ground	I	R	NaN	NaN	101.9	National Museum of Wales	36.179.3
Alectura	lathami	Australian Brush Turkey	Galliformes	Ground	I	R	NaN	NaN	104.2	The Natural History Museum, Tring	1925.11.1.556
Alectura	lathami	Australian Brush Turkey	Galliformes	Ground	IV	L	NaN	NaN	111.3	The Natural History Museum, Tring	1925.11.1.554
Amblyornis	subalaris	Streaked Bowerbird	Passeriformes	Perch	II	R	NaN	NaN	140	National Museum of Wales	z1979.53.3293
Amblyornis	subalaris	Streaked Bowerbird	Passeriformes	Perch	II	L	NaN	NaN	121.7	National Museum of Wales	z1979.53.3295
Amblyornis	subalaris	Streaked Bowerbird	Passeriformes	Ground	IV	L	96.9	0.55814	122	National Museum of Wales	z1979.53.3293
Amblyornis	subalaris	Streaked Bowerbird	Passeriformes	Ground	IV	L	124.3	0.311111	131	National Museum of Wales	z1979.53.3298
Amblyornis	subalaris	Streaked Bowerbird	Passeriformes	Perch	IV	R	NaN	NaN	122.7	National Museum of Wales	z1979.53.3294
Amblyrhynchus	cristatus	Marine Iguana	Squamata	Ground	I	L	74.4	0.686957	128.5	Museum of Zoology, Cambridge	R8851
Amblyrhynchus	cristatus	Marine Iguana	Squamata	Ground	IV	R	74.1	0.656566	111	Museum of Zoology, Cambridge	R8851
Aquila	chrysaetos	Golden Eagle	Falconiformes	Predatory	I	R	163.2	0.666667	139.3	National Museum of Wales	33.95.
Aquila	chrysaetos	Golden Eagle	Falconiformes	Predatory	I	L	168.5	0.738095	150.8	National Museum of Wales	69.140.
Aquila	chrysaetos	Golden Eagle	Falconiformes	Predatory	I	R	NaN	NaN	124.5	National Museum of Wales	14.252.1
Aquila	chrysaetos	Golden Eagle	Falconiformes	Predatory	IV	R	139.9	0.34375	153.9	National Museum of Wales	69.140.
Ardea	cinera	Grey Heron	Ciconiiformes	Ground	II	L	NaN	NaN	111.2	National Museum of Wales	z1990.63.1196
Ardea	cinera	Grey Heron	Ciconiiformes	Ground	IV	L	NaN	NaN	115.8	National Museum of Wales	z1990.63.208
Ardeola	grayii	Indian Pond Heron	Ciconiiformes	Ground	I	R	NaN	NaN	113.4	National Museum of Wales	21.114.73
Ardeola	grayii	Indian Pond Heron	Ciconiiformes	Ground	II	R	82.8	0.733333	91.9	National Museum of Wales	24.568.61
Ardeola	grayii	Indian Pond Heron	Ciconiiformes	Ground	II	L	NaN	NaN	106.5	National Museum of Wales	21.114.73
Ardeola	grayii	Indian Pond Heron	Ciconiiformes	Ground	IV	R	NaN	NaN	99.3	National Museum of Wales	21.114.2
Ardeola	grayii	Indian Pond Heron	Ciconiiformes	Ground	IV	L	NaN	NaN	110.4	National Museum of Wales	21.114.73
Ardeola	ralloides	Squacco Heron	Ciconiiformes	Ground	II	R	81.2	0.490196	111.2	National Museum of Wales	11.103.759
Ardeola	ralloides	Squacco Heron	Ciconiiformes	Ground	IV	R	81.9	0.354167	107.4	National Museum of Wales	11.103.759
Balaeniceps	rex	Shoebill	Ciconiiformes	Ground	IV	L	NaN	NaN	113.3	The Natural History Museum, Tring	1900.9.12.2
Balaeniceps	rex	Shoebill	Ciconiiformes	Ground	IV	R	NaN	NaN	107.1	The Natural History Museum, Tring	65.12.17.1
Bombycilla	cedrorum	Cedar Waxwing	Passeriformes	Perch	IV	L	112.3	0.608696	NaN	National Museum of Wales	20.330.687
Bombycilla	cedrorum	Cedar Waxwing	Passeriformes	Perch	IV	L	113.2	0.4	NaN	National Museum of Wales	z1979.53.2061
Bombycilla	garrulus	Bohemian Waxwing	Passeriformes	Perch	I	L	128.4	0.42	124.5	National Museum of Wales	1979.53.2083
Botaurus	stellaris	Bittern	Ciconiiformes	Ground	II	L	NaN	NaN	90.2	National Museum of Wales	z1990.63.11
Botaurus	stellaris	Bittern	Ciconiiformes	Ground	IV	L	NaN	NaN	86	National Museum of Wales	z1990.58.89
Bubulcus	ibis	Cattle Egret	Ciconiiformes	Ground	IV	R	NaN	NaN	73.3	National Museum of Wales	z1990.063.294
Bubulcus	ibis	Cattle Egret	Ciconiiformes	Ground	IV	L	NaN	NaN	110	National Museum of Wales	z1990.063.330
Bulweria	bulwerii	Bulwer's Petrel	Procellariiformes	Ground	II	L	NaN	NaN	125.4	The Natural History Museum, Tring	1995.3.7.13
Buteo	buteo	Common Buzzard	Falconiformes	Predatory	I	R	159.8	0.706587	135.4	National Museum of Wales	25.312.1
Buteo	buteo	Common Buzzard	Falconiformes	Predatory	IV	R	151.4	0.331492	131.7	National Museum of Wales	25.312.1
Buteo	buteo	Common Buzzard	Falconiformes	Predatory	IV	R	NaN	NaN	113.9	National Museum of Wales	22.377.1
Calonectris	diomedea	Cory's Shearwater	Procellariiformes	Ground	II	R	75.1	0.517241	114.9	The Natural History Museum, Tring	1990.5.7.6
Calonectris	diomedea	Cory's Shearwater	Procellariiformes	Ground	II	R	NaN	NaN	74.7	The Natural History Museum, Tring	1904.8.17.3
Calonectris	diomedea	Cory's Shearwater	Procellariiformes	Ground	II	L	NaN	NaN	103.7	The Natural History Museum, Tring	1904.8.17.3
Cathartes	aura	Turkey Vulture	Falconiformes	Predatory	II	R	NaN	NaN	103	The Natural History Museum, Tring	1956.8.206
Cettia	cetti	Cetti's Warbler	Passeriformes	Ground	I	R	118.2	0.612903	89.1	The Natural History Museum, Tring	1947.4.364
Cettia	cetti	Cetti's Warbler	Passeriformes	Ground	I	L	93.3	0.548387	119	The Natural History Museum, Tring	80.1.1.942
Cettia	cetti	Cetti's Warbler	Passeriformes	Ground	IV	L	NaN	NaN	126.5	The Natural History Museum, Tring	80.1.1.942
Chionis	minor	Black-faced Sheathbilll	Charadriiformes	Ground	II	L	NaN	NaN	95.7	The Natural History Museum, Tring	80.11.18.162
Chionis	minor	Black-faced Sheathbilll	Charadriiformes	Ground	II	R	NaN	NaN	118.6	The Natural History Museum, Tring	80.11.18.162
Chionis	minor	Black-faced Sheathbilll	Charadriiformes	Ground	II	R	NaN	NaN	80.6	The Natural History Museum, Tring	41.745.
Chionis	minor	Black-faced Sheathbilll	Charadriiformes	Ground	IV	R	NaN	NaN	100.2	The Natural History Museum, Tring	41.745.
Chlamydosaurus	kingii	Frill-necked Lizard	Squamata	Ground	IV	L	NaN	NaN	71.3	Museum of Zoology, Cambridge	R8427
Chlamydotis	undulate	Houbara Bustard	Gruiformes	Ground	II	L	81.2	0.553846	88.6	The Natural History Museum, Tring	90.2.20.87
Circaetus	gallicus	Short-toed eagle	Falconiformes	Predatory	II	L	152.9	0.346154	140.1	The Natural History Museum, Tring	1979.4.5.311
Circus	cyaneus	Northern harrier	Falconiformes	Predatory	I	L	137.5	0.633028	100.2	National Museum of Wales	49.7.3
Circus	cyaneus	Northern harrier	Falconiformes	Predatory	II	R	140.1	0.211268	134.4	National Museum of Wales	z1990.63.395
Circus	cyaneus	Northern harrier	Falconiformes	Predatory	IV	R	NaN	NaN	127.7	National Museum of Wales	z1990.63.396
Conopophaga	lineate	Rufous Gnateater	Passeriformes	Perch	I	L	NaN	NaN	115.3	The Natural History Museum, Tring	70.16.46.30
Conopophaga	lineate	Rufous Gnateater	Passeriformes	Perch	IV	L	NaN	NaN	116.9	The Natural History Museum, Tring	70.16.46.30
Contopus	virens	Eastern Wood Pewee	Passeriformes	Perch	I	L	122.5	0.625	135.6	The Natural History Museum, Tring	88.1.13.1612
Coragyps	atratus	American Black Vulture	Falconiformes	Predatory	IV	R	NaN	NaN	115.3	The Natural History Museum, Tring	1922.3.5.825
Cyclura	cornuta	Rhinoceros Iguana	Squamata	Ground	IV	L	NaN	NaN	127.7	Bristol City Museum and Art Gallery	Ad5602
Daption	capense	Cape Petrel	Procellariiformes	Ground	II	L	62	0.290323	115.7	National Museum of Wales	86.2.1.34
Dendrocincla	fuliginosa	Plain-brown Woodcreeper	Passeriformes	Climb	II	R	116.4	0.459459	146.4	The Natural History Museum, Tring	95.11.27.52
Dendrocincla	fuliginosa	Plain-brown Woodcreeper	Passeriformes	Climb	II	L	116.7	0.484848	136.6	The Natural History Museum, Tring	1933.10.21.52
Dendrocincla	fuliginosa	Plain-brown Woodcreeper	Passeriformes	Climb	IV	L	101.5	0.535714	131.4	The Natural History Museum, Tring	1933.10.21.52
Dendrocincla	fuliginosa	Plain-brown Woodcreeper	Passeriformes	Climb	IV	R	113.8	0.454545	137.6	The Natural History Museum, Tring	1933.10.21.52
Dicrurus	macrocercus	Black Drongo	Passeriformes	Perch	I	L	100.7	0.666667	128.1	National Museum of Wales	11.103.738
Dicrurus	macrocercus	Black Drongo	Passeriformes	Perch	II	R	126.3	0.261905	130.8	National Museum of Wales	21.114.54
Dicrurus	macrocercus	Black Drongo	Passeriformes	Perch	II	L	100.7	0.47619	117.8	National Museum of Wales	21.114.98
Dicrurus	macrocercus	Black Drongo	Passeriformes	Perch	IV	L	NaN	NaN	107.8	National Museum of Wales	11.103.738
Diomedea	exulans	Wandering Albatross	Procellariiformes	Ground	IV	L	91.8	0.482143	88.6	The Natural History Museum, Tring	1947.51.31
Diomedea	exulans	Wandering Albatross	Procellariiformes	Ground	IV	R	NaN	NaN	102.1	The Natural History Museum, Tring	1905.12.30.246
Elaenia	flavogaster	Yellow-bellied Elaenia	Passeriformes	Perch	I	R	117.4	0.65625	131.5	The Natural History Museum, Tring	88.9.22.16
Elaenia	flavogaster	Yellow-bellied Elaenia	Passeriformes	Perch	IV	R	NaN	NaN	144.9	The Natural History Museum, Tring	88.1.13.537
Elanoides	forficatus	Swallow-tailed Kite	Falconiformes	Predatory	II	R	152.8	0.348315	130.9	The Natural History Museum, Tring	1988.10.10.341
Elanoides	forficatus	Swallow-tailed Kite	Falconiformes	Predatory	II	R	128.5	0.471698	128.7	The Natural History Museum, Tring	1955.3.80
Elanoides	forficatus	Swallow-tailed Kite	Falconiformes	Predatory	IV	L	NaN	NaN	131.8	The Natural History Museum, Tring	1955.5.958
Eopsaltria	australis	Eastern Yellow Robin	Passeriformes	Predatory	IV	R	NaN	NaN	131.3	The Natural History Museum, Tring	1964.17.421
Falco	columbarius	Merlin	Falconiformes	Predatory	II	L	132.6	0.333333	120.5	National Museum of Wales	50.301.5
Falco	columbarius	Merlin	Falconiformes	Predatory	II	R	NaN	NaN	138	National Museum of Wales	16.237.1
Falco	columbarius	Merlin	Falconiformes	Predatory	II	L	NaN	NaN	135.1	National Museum of Wales	28.552.
Falco	columbarius	Merlin	Falconiformes	Predatory	IV	L	NaN	NaN	119.7	National Museum of Wales	27.29.
Falco	columbarius	Merlin	Falconiformes	Predatory	IV	R	NaN	NaN	125.6	The Natural History Museum, Tring	1941.5.30.2361
Falco	columbarius	Merlin	Falconiformes	Predatory	IV	L	NaN	NaN	112.5	The Natural History Museum, Tring	1941.5.30.2361
Falco	peregrinus	Peregrin Falcon	Falconiformes	Predatory	II	R	161.7	0.368421	126.4	National Museum of Wales	23.208.1
Falco	peregrinus	Peregrin Falcon	Falconiformes	Predatory	II	R	NaN	NaN	146.8	National Museum of Wales	36.83.
Fulmarus	glacialis	Fulmar	Procellariiformes	Ground	II	L	80.6	0.538462	98.5	National Museum of Wales	z1990.63.13
Fulmarus	glacialis	Fulmar	Procellariiformes	Ground	II	R	NaN	NaN	84.7	National Museum of Wales	z1990.63.15
Fulmarus	glacialis	Fulmar	Procellariiformes	Ground	II	L	NaN	NaN	80	National Museum of Wales	z1990.63.14
Fulmarus	glacialis	Fulmar	Procellariiformes	Ground	II	L	NaN	NaN	80.7	National Museum of Wales	z1990.63.264
Fulmarus	glacialis	Fulmar	Procellariiformes	Ground	IV	R	65	0.5	NaN	National Museum of Wales	z1990.63.15
Fulmarus	glacialis	Fulmar	Procellariiformes	Ground	IV	R	NaN	NaN	111.9	National Museum of Wales	z1990.63.263
Fulmarus	glacialis	Fulmar	Procellariiformes	Ground	IV	L	NaN	NaN	100.3	National Museum of Wales	z1990.63.14
Gallinago	gallinago	Common Snipe	Charadriiformes	Ground	IV	R	NaN	NaN	90.3	National Museum of Wales	40.41.
Geositta	cunicularia	Common Miner	Passeriformes	Ground	II	R	110.2	0.384615	97.7	The Natural History Museum, Tring	1910.12.22.840
Geositta	cunicularia	Common Miner	Passeriformes	Ground	II	L	NaN	NaN	80.4	The Natural History Museum, Tring	1910.12.22.840
Geositta	cunicularia	Common Miner	Passeriformes	Ground	IV	R	111.9	0.4	118.5	The Natural History Museum, Tring	1946.49.1002
Geositta	cunicularia	Common Miner	Passeriformes	Ground	IV	R	NaN	NaN	74.9	The Natural History Museum, Tring	85.11.20.254
Geranoaetus	melanoleucus	Black-chested Buzzard Eagle	Falconiformes	Predatory	I	R	149.6	0.653846	133.4	The Natural History Museum, Tring	1935.10.21.346
Geranoaetus	melanoleucus	Black-chested Buzzard Eagle	Falconiformes	Predatory	I	L	NaN	NaN	137.1	The Natural History Museum, Tring	1935.10.21.346
Geranoaetus	melanoleucus	Black-chested Buzzard Eagle	Falconiformes	Predatory	II	R	161	0.305263	NaN	The Natural History Museum, Tring	1935.10.21.346
Geranoaetus	melanoleucus	Black-chested Buzzard Eagle	Falconiformes	Predatory	II	L	137.2	0.345794	122.9	The Natural History Museum, Tring	1892.2.10.425
Geranoaetus	melanoleucus	Black-chested Buzzard Eagle	Falconiformes	Predatory	IV	L	141.2	0.3625	105.5	The Natural History Museum, Tring	1935.10.21.346
Gypaetus	barbatus	Lammergeier	Falconiformes	Predatory	II	L	NaN	NaN	143.5	National Museum of Wales	z1979.53.23
Gyps	africanus	African White-backed Vulture	Falconiformes	Predatory	II	R	126.4	0.464945	126	National Museum of Wales	z1979.53.28
Gyps	africanus	African White-backed Vulture	Falconiformes	Predatory	II	L	102.7	0.515695	94.3	National Museum of Wales	z1979.53.27
Harpia	harpyja	American Harpy Eagle	Falconiformes	Perch	I	L	125.6	0.566667	124	The Natural History Museum, Tring	1922.3.5.948
Himantopus	himantopus	Black-winged Stilt	Charadriiformes	Ground	IV	L	63.6	0.608696	73.4	National Museum of Wales	47.285.301
Hippolais	caligata	Booted Warbler	Passeriformes	Ground	I	L	NaN	NaN	140.8	The Natural History Museum, Tring	1952.19.303
Hippolais	caligata	Booted Warbler	Passeriformes	Ground	II	R	125.5	0.470588	103.4	The Natural History Museum, Tring	1951.17.11
Hydrophasianus	chirurgus	Pheasant-tailed Jacana	Charadriiformes	Ground	II	L	NaN	NaN	58	National Museum of Wales	14.167.33
Hypocnemis	cantator	Warbling Antbird	Passeriformes	Perch	I	R	NaN	NaN	124.7	The Natural History Museum, Tring	55.12.17.46
Hypocnemis	cantator	Warbling Antbird	Passeriformes	Perch	I	R	NaN	NaN	123.7	The Natural History Museum, Tring	89.7.10.691
Hypocnemis	cantator	Warbling Antbird	Passeriformes	Perch	I	L	NaN	NaN	127.7	The Natural History Museum, Tring	89.7.10.691
Hypocnemis	cantator	Warbling Antbird	Passeriformes	Perch	II	L	118.9	0.518519	125.9	The Natural History Museum, Tring	55.12.17.46
Hypocnemis	cantator	Warbling Antbird	Passeriformes	Perch	II	R	129.3	0.47619	119.7	The Natural History Museum, Tring	55.12.17.46
Iguana	sp.	Iguana	Squamata	Ground	I	R	81	0.716216	NaN	Museum of Zoology, Cambridge	R8887
Iguana	sp.	Iguana	Squamata	Ground	II	R	64.9	0.666667	109.5	Museum of Zoology, Cambridge	R8881
Iguana	sp.	Iguana	Squamata	Ground	II	R	66.2	0.764045	103.5	Museum of Zoology, Cambridge	R8887
Iguana	sp.	Iguana	Squamata	Ground	IV	R	83.8	0.650602	102.6	Museum of Zoology, Cambridge	R8887
Ixobrychus	flavicollis	Black Bitten	Ciconiiformes	Ground	IV	L	83	0.474576	98	National Museum of Wales	14.167.32
Leipoa	ocellata	Maleefowl	Galliformes	Ground	I	L	122.9	0.577982	NaN	The Natural History Museum, Tring	1926.12.22.477.
Leipoa	ocellata	Maleefowl	Galliformes	Ground	II	R	91.1	0.454545	81	The Natural History Museum, Tring	1926.12.22.11
Leipoa	ocellata	Maleefowl	Galliformes	Ground	II	L	99.8	0.446602	116.4	The Natural History Museum, Tring	1926.12.22.477.
Leipoa	ocellata	Maleefowl	Galliformes	Ground	II	L	90	0.477064	114.6	The Natural History Museum, Tring	43.7.14.2
Leipoa	ocellata	Maleefowl	Galliformes	Ground	IV	L	121.1	0.515789	127.6	The Natural History Museum, Tring	1926.12.22.11
Leipoa	ocellata	Maleefowl	Galliformes	Ground	IV	R	NaN	NaN	94.9	The Natural History Museum, Tring	1926.12.22.477.
Leipoa	ocellata	Maleefowl	Galliformes	Ground	IV	R	NaN	NaN	99	The Natural History Museum, Tring	43.7.14.2
Leptasthenura	andicola	Andean Tit-Spintail	Passeriformes	Perch	I	R	131.6	0.6	128.1	The Natural History Museum, Tring	1940.12.5.1024
Leptasthenura	andicola	Andean Tit-Spintail	Passeriformes	Perch	I	L	NaN	NaN	131.1	The Natural History Museum, Tring	1940.12.5.1024
Leptasthenura	andicola	Andean Tit-Spintail	Passeriformes	Perch	I	R	NaN	NaN	126.5	The Natural History Museum, Tring	1940.12.5.1025
Leptasthenura	andicola	Andean Tit-Spintail	Passeriformes	Perch	IV	L	103.7	0.434783	122.8	The Natural History Museum, Tring	1940.12.5.1024
Leptasthenura	andicola	Andean Tit-Spintail	Passeriformes	Perch	IV	L	88.1	0.421053	117.7	The Natural History Museum, Tring	1940.12.5.1025
Lichmera	lombokia	Scaly-crowned Honeyeater	Passeriformes	Perch	IV	R	NaN	NaN	115.6	The Natural History Museum, Tring	97.11.1.27
Macrocephalon	maleo	Maleo	Galliformes	Ground	I	R	61.7	0.435484	84.8	The Natural History Museum, Tring	60.9.6.2
Macrocephalon	maleo	Maleo	Galliformes	Ground	I	R	88.3	0.46	110.1	The Natural History Museum, Tring	73.5.12.2191
Macrocephalon	maleo	Maleo	Galliformes	Ground	I	L	NaN	NaN	103.5	The Natural History Museum, Tring	73.5.12.2191
Macrocephalon	maleo	Maleo	Galliformes	Ground	II	L	NaN	NaN	91.1	The Natural History Museum, Tring	60.9.6.2
Macrocephalon	maleo	Maleo	Galliformes	Ground	IV	R	82.9	0.530864	98.7	The Natural History Museum, Tring	60.9.5.13
Macrocephalon	maleo	Maleo	Galliformes	Ground	IV	R	NaN	NaN	104.9	The Natural History Museum, Tring	73.5.12.2191
Margarornis	squamiger	Pearled Treerunner	Passeriformes	Climb	I	R	113.5	0.564103	117.6	The Natural History Museum, Tring	89.5.14.524
Margarornis	squamiger	Pearled Treerunner	Passeriformes	Climb	I	L	125	0.657143	NaN	The Natural History Museum, Tring	1902.3.13.11.72
Margarornis	squamiger	Pearled Treerunner	Passeriformes	Climb	I	R	NaN	NaN	145.5	The Natural History Museum, Tring	1902.3.13.11.72
Margarornis	squamiger	Pearled Treerunner	Passeriformes	Climb	II	L	111.8	0.56	NaN	The Natural History Museum, Tring	1902.3.13.11.72
Margarornis	squamiger	Pearled Treerunner	Passeriformes	Climb	IV	R	NaN	NaN	99.8	The Natural History Museum, Tring	89.5.14.524
Margarornis	squamiger	Pearled Treerunner	Passeriformes	Climb	IV	L	NaN	NaN	102.6	The Natural History Museum, Tring	1902.3.13.11.72
Megalurus	palustris	Striated Grassbird	Passeriformes	Ground	I	L	88.6	0.630435	84.4	The Natural History Museum, Tring	1924.12.21.321
Megalurus	palustris	Striated Grassbird	Passeriformes	Ground	II	L	102.7	0.392857	105.3	The Natural History Museum, Tring	1927.7.5.1181
Megalurus	palustris	Striated Grassbird	Passeriformes	Ground	II	R	91.7	0.382353	91.7	The Natural History Museum, Tring	79.4.5.275
Megalurus	palustris	Striated Grassbird	Passeriformes	Ground	II	L	95.5	0.454545	110.1	The Natural History Museum, Tring	79.4.5.275
Megalurus	palustris	Striated Grassbird	Passeriformes	Ground	IV	L	NaN	NaN	95	The Natural History Museum, Tring	1927.7.5.1181
Megapodius	freycinet	Dusky Scrub fowl	Galliformes	Ground	II	R	NaN	NaN	87.9	National Museum of Wales	Z/1979/053.291
Megapodius	freycinet	Dusky Scrub fowl	Galliformes	Ground	IV	L	99.6	0.375	69.9	National Museum of Wales	Z/1979/053.289
Megapodius	freycinet	Dusky Scrub fowl	Galliformes	Ground	IV	R	69.6	0.571429	NaN	National Museum of Wales	Z/1979/053.290
Megapodius	wallacei	Moluccan Scrubfowl	Galliformes	Ground	I	R	NaN	NaN	72.7	National Museum of Wales	Z/1979/053.296
Melanochlora	sultanea	Sultan Tit	Passeriformes	Perch	I	L	NaN	NaN	136.2	The Natural History Museum, Tring	86.11.1.11
Melanochlora	sultanea	Sultan Tit	Passeriformes	Perch	II	R	NaN	NaN	138.3	The Natural History Museum, Tring	86.11.1.11
Melanochlora	sultanea	Sultan Tit	Passeriformes	Perch	IV	L	NaN	NaN	106.4	The Natural History Museum, Tring	86.11.1.19
Meleagris	osceola	Wild Turkey	Galliformes	Ground	IV	L	NaN	NaN	113.4	The Natural History Museum, Tring	98.7.12.265
Menura	novaehollandiae	Superb Lyrebird	Passeriformes	Ground	II	R	84.8	0.410526	53.5	The Natural History Museum, Tring	1926.12.22.2
Menura	novaehollandiae	Superb Lyrebird	Passeriformes	Ground	IV	L	89.4	0.383838	60.5	The Natural History Museum, Tring	1926.12.22.2
Milvago	chimachima	Yellow-headed Caracara	Falconiformes	Predatory	II	L	103.8	0.402985	NaN	The Natural History Museum, Tring	1946.49.105
Milvago	chimachima	Yellow-headed Caracara	Falconiformes	Predatory	II	L	NaN	NaN	110.9	The Natural History Museum, Tring	1946.49.106
Milvago	chimachima	Yellow-headed Caracara	Falconiformes	Predatory	II	R	NaN	NaN	110.6	The Natural History Museum, Tring	1946.49.106
Milvago	chimachima	Yellow-headed Caracara	Falconiformes	Predatory	II	R	NaN	NaN	120.4	The Natural History Museum, Tring	1980.11.18.538
Milvago	chimachima	Yellow-headed Caracara	Falconiformes	Predatory	II	L	NaN	NaN	104.2	The Natural History Museum, Tring	1980.11.18.538
Milvago	chimachima	Yellow-headed Caracara	Falconiformes	Predatory	IV	L	NaN	NaN	107.3	The Natural History Museum, Tring	1946.49.105
Milvus	milvus	Red Kite	Falconiformes	Perch	II	R	120.1	0.380952	100.2	The Natural History Museum, Tring	1921.5.12.1
Montifringilla	nivalis	White-winged Snowfinch	Passeriformes	Ground	I	R	122.8	0.685714	118.5	The Natural History Museum, Tring	97.12.10.407
Montifringilla	nivalis	White-winged Snowfinch	Passeriformes	Ground	I	L	105.2	0.684211	98.6	The Natural History Museum, Tring	87.6.1.356
Montifringilla	nivalis	White-winged Snowfinch	Passeriformes	Ground	I	R	NaN	NaN	81.7	The Natural History Museum, Tring	87.6.1.356
Montifringilla	nivalis	White-winged Snowfinch	Passeriformes	Ground	II	L	112.6	0.347826	99.7	Bristol City Museum and Art Gallery	1907.12.20.306
Montifringilla	nivalis	White-winged Snowfinch	Passeriformes	Ground	II	R	NaN	NaN	105	The Natural History Museum, Tring	1907.12.20.306
Montifringilla	nivalis	White-winged Snowfinch	Passeriformes	Ground	IV	R	NaN	NaN	109.5	The Natural History Museum, Tring	1907.12.20.306
Neophron	percnopterus	Egyptian Vulture	Falconiformes	Predatory	II	L	114.9	0.439716	150	The Natural History Museum, Tring	1998.5.16.2
Neophron	percnopterus	Egyptian Vulture	Falconiformes	Predatory	IV	L	NaN	NaN	113.9	The Natural History Museum, Tring	1924.3.20.75
Nycticorax	nycticorax	Black-crowned Night Heron	Ciconiiformes	Ground	II	R	NaN	NaN	107.1	National Museum of Wales	11.103.751
Orthonyx	temminckii	Logrunner	Passeriformes	Ground	II	R	86	0.44898	71.7	The Natural History Museum, Tring	95.4.4.103
Orthonyx	temminckii	Logrunner	Passeriformes	Ground	IV	L	NaN	NaN	66.8	The Natural History Museum, Tring	95.4.4.103
Pandion	haliaetus	Osprey	Falconiformes	Predatory	I	L	NaN	NaN	145.8	The Natural History Museum, Tring	1934.1.1.1212
Pandion	haliaetus	Osprey	Falconiformes	Predatory	II	R	168.5	0.296875	148.7	The Natural History Museum, Tring	1837.6.10.469
Pandion	haliaetus	Osprey	Falconiformes	Predatory	II	L	166.4	0.297561	165.7	The Natural History Museum, Tring	1975.11.22.62
Pandion	haliaetus	Osprey	Falconiformes	Predatory	IV	R	NaN	NaN	173.3	The Natural History Museum, Tring	1975.11.22.62
Parus	major	Great Tit	Passeriformes	Perch	I	L	97.1	0.727273	129	National Museum of Wales	15.97.10
Parus	major	Great Tit	Passeriformes	Perch	I	R	NaN	NaN	111.5	National Museum of Wales	15.97.9
Parus	major	Great Tit	Passeriformes	Perch	I	L	NaN	NaN	131.7	National Museum of Wales	19.161.38
Parus	major	Great Tit	Passeriformes	Perch	I	L	NaN	NaN	96.2	National Museum of Wales	19.161.38
Passer	domesticus	House Sparrow	Passeriformes	Perch	I	R	NaN	NaN	134.5	The Natural History Museum, Tring	1906.12.7.2225
Passer	domesticus	House Sparrow	Passeriformes	Perch	I	R	NaN	NaN	105.2	The Natural History Museum, Tring	1906.12.7.2221
Passer	domesticus	House Sparrow	Passeriformes	Perch	IV	L	NaN	NaN	91.3	The Natural History Museum, Tring	1906.12.7.2220
Pernis	apivorus	Honey Buzzard	Falconiformes	Predatory	I	R	NaN	NaN	117.9	National Museum of Wales	z1990.63.302
Petronia	petronia	Rock Sparrow	Passeriformes	Ground	IV	R	NaN	NaN	117.8	The Natural History Museum, Tring	1965.M.18688
Phalcoboenus	australis	Striated Caracara	Falconiformes	Predatory	I	R	148.2	0.659794	135.3	The Natural History Museum, Tring	1924.5.8.1
Phalcoboenus	australis	Striated Caracara	Falconiformes	Predatory	I	L	138.4	0.631944	124.8	The Natural History Museum, Tring	1917.5.1.66
Phalcoboenus	australis	Striated Caracara	Falconiformes	Predatory	II	R	130.2	0.401198	140.6	The Natural History Museum, Tring	1924.5.8.1
Phalcoboenus	australis	Striated Caracara	Falconiformes	Predatory	II	L	129.4	0.348684	117.8	The Natural History Museum, Tring	1917.5.1.66
Phalcoboenus	australis	Striated Caracara	Falconiformes	Predatory	IV	R	107	0.327731	123.8	The Natural History Museum, Tring	1917.5.1.66
Phalcoboenus	australis	Striated Caracara	Falconiformes	Predatory	IV	L	NaN	NaN	123.2	The Natural History Museum, Tring	1924.5.8.1
Pitangus	sulphuratus	Great Kiskadee	Passeriformes	Perch	II	R	99.8	0.465116	121.5	The Natural History Museum, Tring	97.12.2.38
Pitangus	sulphuratus	Great Kiskadee	Passeriformes	Perch	IV	L	122.8	0.428571	124.5	The Natural History Museum, Tring	1925.9.2.40
Pitangus	sulphuratus	Great Kiskadee	Passeriformes	Perch	IV	R	NaN	NaN	137.4	The Natural History Museum, Tring	1925.9.2.40
Platalea	leucorodia	Common Spoonbill	Ciconiiformes	Ground	II	R	45.3	0.75	98.1	The Natural History Museum, Tring	93.10.2.59
Platalea	leucorodia	Common Spoonbill	Ciconiiformes	Ground	II	L	NaN	NaN	79.8	The Natural History Museum, Tring	93.10.2.59
Platalea	leucorodia	Common Spoonbill	Ciconiiformes	Ground	IV	L	51.6	0.714286	95.3	The Natural History Museum, Tring	93.10.2.59
Platalea	leucorodia	Common Spoonbill	Ciconiiformes	Ground	IV	L	63.2	0.693878	NaN	The Natural History Museum, Tring	93.10.2.98
Platalea	leucorodia	Common Spoonbill	Ciconiiformes	Ground	IV	R	NaN	NaN	98.2	The Natural History Museum, Tring	93.10.2.57
Platalea	leucorodia	Common Spoonbill	Ciconiiformes	Ground	IV	R	NaN	NaN	86.6	The Natural History Museum, Tring	93.10.2.59
Plegadis	chihi	White-faced Ibis	Ciconiiformes	Ground	II	R	NaN	NaN	78.2	The Natural History Museum, Tring	93.2.1.118
Plegadis	chihi	White-faced Ibis	Ciconiiformes	Ground	II	L	NaN	NaN	72.9	The Natural History Museum, Tring	93.2.1.118
Plegadis	chihi	White-faced Ibis	Ciconiiformes	Ground	II	L	NaN	NaN	72.6	The Natural History Museum, Tring	1913.12.26.12
Plegadis	chihi	White-faced Ibis	Ciconiiformes	Ground	II	R	NaN	NaN	65.8	The Natural History Museum, Tring	1913.12.26.12
Polemaetus	bellicosus	Martial Eagle	Falconiformes	Predatory	I	L	134.7	0.638686	150.8	The Natural History Museum, Tring	1922.12.8.376
Polemaetus	bellicosus	Martial Eagle	Falconiformes	Predatory	I	R	NaN	NaN	125.3	The Natural History Museum, Tring	1922.12.8.375
Polemaetus	bellicosus	Martial Eagle	Falconiformes	Predatory	II	R	129.7	0.370787	NaN	The Natural History Museum, Tring	1922.12.8.375
Polemaetus	bellicosus	Martial Eagle	Falconiformes	Predatory	II	L	170.3	0.363636	140.2	The Natural History Museum, Tring	1922.12.8.310
Polemaetus	bellicosus	Martial Eagle	Falconiformes	Predatory	II	R	NaN	NaN	141.1	The Natural History Museum, Tring	1922.12.8.376
Polemaetus	bellicosus	Martial Eagle	Falconiformes	Predatory	IV	R	150.8	0.391753	NaN	The Natural History Museum, Tring	1922.12.8.376
Puffinus	assimilis	Little Shearwater	Procellariiformes	Ground	II	R	70	0.619048	NaN	National Museum of Wales	69.140.5
Puffinus	assimilis	Little Shearwater	Procellariiformes	Ground	II	R	66.3	0.681818	79.9	National Museum of Wales	38.396.2
Puffinus	assimilis	Little Shearwater	Procellariiformes	Ground	II	L	NaN	NaN	87.4	National Museum of Wales	38.396.2
Puffinus	puffinus	Manx Shearwater	Procellariiformes	Ground	IV	L	80.9	0.5	64.3	National Museum of Wales	37.364.3
Puffinus	puffinus	Manx Shearwater	Procellariiformes	Ground	IV	R	NaN	NaN	99.9	National Museum of Wales	27.431.5
Recurvirostra	avosetta	Pied Avocet	Charadriiformes	Ground	IV	R	37	0.666667	100.2	National Museum of Wales	z1990.63.815
Regulus	regulus	Goldcrest	Passeriformes	Perch	I	L	87	0.666667	NaN	National Museum of Wales	z1990.63.1073
Regulus	regulus	Goldcrest	Passeriformes	Perch	II	R	NaN	NaN	124.1	National Museum of Wales	z1990.63.1081
Rhabdornis	mystacalis	Stripe-sided Rhabdornis	Passeriformes	Perch	IV	L	127.5	0.434783	138.6	The Natural History Museum, Tring	96.6.6.570
Rissa	tridactyla	Kittiwake	Charadriiformes	Ground	IV	R	92.5	0.354839	88.6	The Natural History Museum, Tring	1941.5.30.3146
Rissa	tridactyla	Kittiwake	Charadriiformes	Ground	IV	L	66.3	0.764706	73.3	The Natural History Museum, Tring	1941.5.30.3146
Rissa	tridactyla	Kittiwake	Charadriiformes	Ground	IV	L	NaN	NaN	88.8	The Natural History Museum, Tring	97.11.10.42
Rissa	tridactyla	Kittiwake	Charadriiformes	Ground	IV	R	NaN	NaN	119.1	The Natural History Museum, Tring	97.11.10.42
Sericulus	chrysocephalus	Regent Bowerbird	Passeriformes	Perch	II	R	114.5	0.351351	120.7	The Natural History Museum, Tring	z1979.053.3305
Sericulus	chrysocephalus	Regent Bowerbird	Passeriformes	Perch	II	R	NaN	NaN	125.4	National Museum of Wales	z1979.053.3308
Sericulus	chrysocephalus	Regent Bowerbird	Passeriformes	Perch	IV	R	132.5	0.333333	134.6	National Museum of Wales	z1979.053.3308
Sericulus	chrysocephalus	Regent Bowerbird	Passeriformes	Perch	IV	R	132.9	0.547619	132.5	National Museum of Wales	z1979.053.3306
Sericulus	chrysocephalus	Regent Bowerbird	Passeriformes	Perch	IV	R	110.8	0.435897	137.7	National Museum of Wales	z1979.053.3304
Sericulus	chrysocephalus	Regent Bowerbird	Passeriformes	Perch	IV	R	NaN	NaN	127.4	National Museum of Wales	z1979.053.3309
Sericulus	chrysocephalus	Regent Bowerbird	Passeriformes	Perch	IV	R	NaN	NaN	131.8	National Museum of Wales	z1979.053.3307
Sericulus	chrysocephalus	Regent Bowerbird	Passeriformes	Perch	IV	R	NaN	NaN	99.6	National Museum of Wales	z1979.053.3305
Sphenodon	punctatum	Tuatura	Sphenodontia	Ground	I	R	61.3	0.684211	79	Museum of Zoology, Cambridge	R2586
Spizaetus	cirrhatus	Crested Hawk-Eagle	Falconiformes	Predatory	I	L	NaN	NaN	114.9	National Museum of Wales	z1979.53.271
Sylvia	atricapilla	Blackcap	Passeriformes	Perch	I	L	109	0.666667	139.3	National Museum of Wales	28.217.3
Sylvia	atricapilla	Blackcap	Passeriformes	Perch	I	L	105.5	0.586207	113.5	National Museum of Wales	31.229.
Sylvia	atricapilla	Blackcap	Passeriformes	Perch	I	L	120.4	0.52	150.8	National Museum of Wales	47.285.406
Sylvia	communis	Whitethroat	Passeriformes	Perch	I	R	120	0.511628	129.4	National Museum of Wales	36.268.
Sylvia	communis	Whitethroat	Passeriformes	Perch	I	R	NaN	NaN	114.4	National Museum of Wales	z1990.63.1071
Sylvia	communis	Whitethroat	Passeriformes	Perch	IV	R	NaN	NaN	121.3	National Museum of Wales	z1990.63.1067
Sypheotides	indica	Lesser Florican	Otididae	Ground	IV	R	115.1	0.744186	NaN	National Museum of Wales	z1979.53.217
Talegalla	fuscirostris	Black billed Brush turkey	Galliformes	Ground	IV	L	108.8	0.479452	95.9	National Museum of Wales	Z/1979/053.298
Talegalla	jobiensis	Black billed Brush turkey	Galliformes	Ground	II	R	112.9	0.666667	NaN	National Museum of Wales	Z/1979/053.298
Talegalla	jobiensis	Brown collared Brush turkey	Galliformes	Ground	IV	L	97.5	0.550725	NaN	National Museum of Wales	Z/1979/053.299
Talegalla	jobiensis	Black billed Brush turkey	Galliformes	Ground	IV	R	NaN	NaN	128.1	National Museum of Wales	Z/1979/053.298
Terathopius	ecaudatus	Bateleur	Falconiformes	Perch	IV	R	149.9	0.37037	147.8	National Museum of Wales	z1979.53.245
Thalasseus	sandvicensis	Sandwich Tern	Charadriiformes	Ground	IV	L	95.9	0.5	108.8	The Natural History Museum, Tring	1965.M.4243
Thalasseus	sandvicensis	Sandwich Tern	Charadriiformes	Ground	IV	L	NaN	NaN	124.1	The Natural History Museum, Tring	1941.5.30.9147
Thalasseus	sandvicensis	Sandwich Tern	Charadriiformes	Ground	IV	R	NaN	NaN	114.7	The Natural History Museum, Tring	1941.5.30.9153
Thamnistes	anabatinus	Russet Antshrike	Passeriformes	Perch	IV	L	112	0.461538	129	The Natural History Museum, Tring	1969.25.99
Threskiornis	aethiopicus	Sacred Ibis	Ciconiiformes	Ground	II	R	88.6	0.558824	86.9	The Natural History Museum, Tring	93.8.4.8
Threskiornis	aethiopicus	Sacred Ibis	Ciconiiformes	Ground	II	L	NaN	NaN	94.3	The Natural History Museum, Tring	93.8.4.8
Threskiornis	aethiopicus	Sacred Ibis	Ciconiiformes	Ground	IV	L	68	0.584615	94.2	The Natural History Museum, Tring	93.8.4.7
Tiliqua	nigrolutea	Blotched Blue-tongued Skink	Squamata	Ground	II	R	NaN	NaN	65	Museum of Zoology, Cambridge	R10479
Tiliqua	scincoides	Common Blue-tongued Skink	Squamata	Ground	I	L	58.6	0.75	77.3	Museum of Zoology, Cambridge	R10471
Tiliqua	scincoides	Common Blue-tongued Skink	Squamata	Ground	II	L	67.3	0.666667	NaN	Museum of Zoology, Cambridge	R10471
Tiliqua	scincoides	Common Blue-tongued Skink	Squamata	Ground	IV	L	65.8	0.684211	132.2	Museum of Zoology, Cambridge	R10472
Tiliqua	sp.	Blue-tongued Skink	Squamata	Ground	IV	L	60.9	0.689655	75.4	Museum of Zoology, Cambridge	R10466
Tiliqua	sp.	Blue-tongued Skink	Squamata	Ground	IV	R	56.7	0.7	88.8	Museum of Zoology, Cambridge	R10466
Tomistoma	schlegelii	False Gharial	Crocodilia	Ground	II	R	53.6	0.688525	75.8	Museum of Zoology, Cambridge	R5842
Tupinambis	teguixin	Gold Tegu	Squamata	Ground	IV	R	21.5	0.853659	76	Bristol City Museum and Art Gallery	Ad5612
Tyrannus	savanna	Fork-tailed Flycatcher	Passeriformes	Perch	I	L	125	0.548387	118.5	The Natural History Museum, Tring	88.1.1.1767
Tyrannus	savanna	Fork-tailed Flycatcher	Passeriformes	Perch	I	R	NaN	NaN	128.9	The Natural History Museum, Tring	88.1.1.1767
Tyrannus	savanna	Fork-tailed Flycatcher	Passeriformes	Perch	II	L	133	0.409091	129.8	The Natural History Museum, Tring	88.1.1.1767
Uromastix	spinipes	Spiny-tailed lizard	Squamata	Ground	I	L	62.6	0.605263	NaN	Museum of Zoology, Cambridge	R8458
Uromastix	spinipes	Spiny-tailed lizard	Squamata	Ground	II	L	80.4	0.6875	100.2	Museum of Zoology, Cambridge	R8458
Uromastix	spinipes	Spiny-tailed lizard	Squamata	Ground	IV	L	59.7	0.69697	80.8	Museum of Zoology, Cambridge	R8898
Uromastyx	aegyptia	Dabb Lizard	Squamata	Ground	IV	L	70.9	0.7	49.6	Bristol City Museum and Art Gallery	Ad5611
Vanellus	vanellus	Northern Lapwing	Charadriiformes	Ground	II	L	NaN	NaN	56.9	National Museum of Wales	34.787.
Varanus	albigularis	White-throated Monitor	Squamata	Ground	II	L	91.4	0.53125	88.1	Museum of Zoology, Cambridge	Ad5604
Varanus	albigularis	White-throated Monitor	Squamata	Ground	IV	R	NaN	NaN	93.9	Bristol City Museum and Art Gallery	Ad5604
Varanus	punctatus	Bengal Monitor Lizard	Squamata	Ground	I	L	88.6	0.61194	109.6	Museum of Zoology, Cambridge	R9616
Varanus	punctatus	Bengal Monitor Lizard	Squamata	Ground	I	R	116.5	0.5625	72.9	Museum of Zoology, Cambridge	R9617
Varanus	punctatus	Bengal Monitor Lizard	Squamata	Ground	I	R	NaN	NaN	79.2	Museum of Zoology, Cambridge	R9617
Varanus	punctatus	Bengal Monitor Lizard	Squamata	Ground	II	L	77.4	0.684211	90.8	Museum of Zoology, Cambridge	R9616
Varanus	punctatus	Bengal Monitor Lizard	Squamata	Ground	II	R	86.3	0.621212	104.6	Museum of Zoology, Cambridge	R9616
Varanus	punctatus	Bengal Monitor Lizard	Squamata	Ground	II	L	83.4	0.560976	77.3	Museum of Zoology, Cambridge	R9617
Varanus	punctatus	Bengal Monitor Lizard	Squamata	Ground	II	R	103.5	0.528302	72.2	Museum of Zoology, Cambridge	R9617
Varanus	punctatus	Bengal Monitor Lizard	Squamata	Ground	II	R	NaN	NaN	77.2	Museum of Zoology, Cambridge	R9616
Varanus	punctatus	Bengal Monitor Lizard	Squamata	Ground	IV	R	101.8	0.542373	NaN	Museum of Zoology, Cambridge	R9617
Varanus	punctatus	Bengal Monitor Lizard	Squamata	Ground	IV	R	NaN	NaN	78.7	Museum of Zoology, Cambridge	R9616
Varanus	punctatus	Bengal Monitor Lizard	Squamata	Ground	IV	R	NaN	NaN	69.7	Museum of Zoology, Cambridge	R9616
Varanus	salvator	Water Monitor	Squamata	Ground	IV	R	NaN	NaN	112.7	Museum of Zoology, Cambridge	R9489
Xanthomyza	phrygia	Regent Honeyeater	Passeriformes	Perch	IV	R	108.8	0.461538	NaN	The Natural History Museum, Tring	1955.6.N6.24
Xenops	minutus	Plain Xenops	Passeriformes	Perch	I	R	111.8	0.551724	119.4	The Natural History Museum, Tring	89.5.14.460
Xenops	minutus	Plain Xenops	Passeriformes	Climb	II	L	110.9	0.448276	112	The Natural History Museum, Tring	95.4.1.599
Xenops	minutus	Plain Xenops	Passeriformes	Climb	II	L	115.6	0.411765	137.8	The Natural History Museum, Tring	95.4.1.598
Zonosaurus	sp.	Skink	Squamata	Ground	IV	L	62.7	0.65	52.1	Bristol City Museum and Art Gallery	Ac8574

## Sheet: Sheet2
Genus	Species	Common Name	Order	Behaviour	Digit No.	Left or Right Foot	Inner Curvature	Relative Thickness	Outer Curvature	Source - Literature or Museum specimen	Specimen Number
Amblyrhynchus	cristatus	Marine Iguana	Squamata	Ground (rocks) + swim	I	L	74.4	0.686957	128.5	Cambridge day 1	R8851
Aquila	chrysaetos	Golden Eagle	Falconiformes	Perch	I	R	163.2	0.666667	139.3	Cardiff Day 1	33.95.
Aquila	chrysaetos	Golden Eagle	Falconiformes	Perch	I	L	168.5	0.738095	150.8	Cardiff Day 1	69.140.
Buteo	buteo	Common Buzzard	Falconiformes	Perch	I	R	159.8	0.706587	135.4	Cardiff Day 1	25.312.1
Cettia	cetti	Cetti's Warbler	Passeriformes	Ground + perch	I	R	118.2	0.612903	89.1	Tring Day 2	1947.4.364
Cettia	cetti	Cetti's Warbler	Passeriformes	Ground + perch	I	L	93.3	0.548387	119	Tring Day 2	80.1.1.942
Circus	cyaneus	Northern harrier	Falconiformes	Ground	I	L	137.5	0.633028	100.2	Cardiff Day 1	49.7.3
Contopus	virens	Eastern Wood Pewee	Passeriformes	Perch	I	L	122.5	0.625	135.6	Tring Day 2	88.1.13.1612
Dicrurus	macrocercus	Black Drongo	Passeriformes	Perch	I	L	100.7	0.666667	128.1	Cardiff Day 1	11.103.738
Elaenia	flavogaster (flavogaster)	Yellow-bellied Elaenia	Passeriformes	Perch	I	R	117.4	0.65625	131.5	Tring Day 2	88.9.22.16
Geranoaetus	melanoleucus	Black-chested Buzzard Eagle	Falconiformes	Perch	I	R	149.6	0.653846	133.4	Tring Day 1	1935.10.21.346
Harpia	harpyja	American Harpy Eagle	Falconiformes	Perch	I	L	125.6	0.566667	124	Tring Day 1	1922.3.5.948
Iguana	sp.	Iguana	Squamata	Ground	I	R	81	0.716216		Cambridge day 1	R8887
Leipoa	ocellata	Maleefowl	Galliformes	Ground	I	L	122.9	0.577982		Tring Day 1	1926.12.22.477.
Leptasthenura	andicola	Andean Tit-Spintail	Passeriformes	Perch	I	R	131.6	0.6	128.1	Tring Day 2	1940.12.5.1024
Macrocephalon	maleo	Maleo	Galliformes	Ground	I	R	61.7	0.435484	84.8	Tring Day 1	60.9.6.2
Macrocephalon	maleo	Maleo	Galliformes	Ground	I	R	88.3	0.46	110.1	Tring Day 1	73.5.12.2191
Margarornis	squamifer	Pearled Treerunner	Passeriformes	Perch + Climb	I	R	113.5	0.564103	117.6	Tring Day 2	89.5.14.524
Margarornis	squamifer	Pearled Treerunner	Passeriformes	Perch + Climb	I	L	125	0.657143		Tring Day 2	1902.3.13.11.72
Megalurus	palustris	Striated Grassbird	Passeriformes	Ground + perch	I	L	88.6	0.630435	84.4	Tring Day 2	1924.12.21.321
Montifringilla	nivalis	White-winged Snowfinch	Passeriformes	Ground + perch + burrows	I	R	122.8	0.685714	118.5	Tring Day 2	97.12.10.407
Montifringilla	nivalis	White-winged Snowfinch	Passeriformes	Ground + perch + burrows	I	L	105.2	0.684211	98.6	Tring Day 2	87.6.1.356
Parus	major	Great Tit	Passeriformes	Perch	I	L	97.1	0.727273	129	Cardiff Day 1	15.97.10
Phalcoboenus	australis	Striated Caracara	Falconiformes	Ground + perch	I	R	148.2	0.659794	135.3	Tring Day 1	1924.5.8.1
Phalcoboenus	australis	Striated Caracara	Falconiformes	Ground + perch	I	L	138.4	0.631944	124.8	Tring Day 1	1917.5.1.66
Polemaetus	bellicosus	Martial Eagle	Falconiformes	Perch	I	L	134.7	0.638686	150.8	Tring Day 1	1922.12.8.376
Regulus	regulus	Goldcrest	Passeriformes	Perch	I	L	87	0.666667		Cardiff Day 1	z1990.63.1073
Sphenodon	punctatum	Tuatura	Sphenodontia	Ground	I	R	61.3	0.684211	79	Cambridge day 1	R2586
Sylvia	atricapilla	Blackcap	Passeriformes	Perch + ground	I	L	109	0.666667	139.3	Cardiff Day 1	28.217.3
Sylvia	atricapilla	Blackcap	Passeriformes	Perch + ground	I	L	105.5	0.586207	113.5	Cardiff Day 1	31.229.
Sylvia	atricapilla	Blackcap	Passeriformes	Perch + ground	I	L	120.4	0.52	150.8	Cardiff Day 1	47.285.406
Sylvia	communis	Whitethroat	Passeriformes	Perch	I	R	120	0.511628	129.4	Cardiff Day 1	36.268.
Tiliqua	scincoides	Common Blue-tongued Skink	Squamata	Ground	I	L	58.6	0.75	77.3	Cambridge day 1	R10471
Tyrannus	savanna (monachus)	Fork-tailed Flycatcher	Passeriformes	Perch	I	L	125	0.548387	118.5	Tring Day 2	88.1.1.1767
Uromastix	spinipes	Spiny-tailed lizard	Squamata	Ground	I	L	62.6	0.605263		Cambridge day 1	R8458
Varanus	punctatus	?	Squamata	Ground	I	L	88.6	0.61194	109.6	Cambridge day 1	R9616
Varanus	punctatus	?	Squamata	Ground	I	R	116.5	0.5625	72.9	Cambridge day 1	R9617
Xenops	minutus (minutus)	Plain Xenops	Passeriformes	Perch + Climb	I	R	111.8	0.551724	119.4	Tring Day 2	89.5.14.460
Bombycilla	garrulus	Bohemian Waxwing	Passeriformes	Perch	I	L	128.4	0.42	124.5	Cardiff Day 1	1979.53.2083
Accipiter	nisus	Sparrowhawk	Falconiformes	Predatory	I	R			138.6	Cardiff Day 1	67.400.
Aegithalos	caudatus	Long-tailed Tit	Passeriformes	Perch	I	L			128.2	Cardiff Day 1	15.97.5
Alauda	arvensis	Skylark	Passeriformes	Ground	I	R			101.9	Cardiff Day 1	36.179.3
Alectura	lathami	Australian Brush Turkey	Galliformes	Ground	I	R			104.2	Tring Day 1	1925.11.1.556
Aquila	chrysaetos	Golden Eagle	Falconiformes	Predatory	I	R			124.5	Cardiff Day 1	14.252.1
Ardeola	grayii	Indian Pond Heron	Ciconiiformes	Ground	I	R			113.4	Cardiff Day 1	21.114.73
Conopophaga	lineate (lineate)	Rufous Gnateater	Passeriformes	Perch	I	L			115.3	Tring Day 2	70.16.46.30
Geranoaetus	melanoleucus	Black-chested Buzzard Eagle	Falconiformes	Predatory	I	L			137.1	Tring Day 1	1935.10.21.346
Hippolais	caligata	Booted Warbler	Passeriformes	Ground	I	L			140.8	Tring Day 2	1952.19.303
Hypocnemis	cantator	Warbling Antbird	Passeriformes	Perch	I	R			124.7	Tring Day 2	55.12.17.46
Hypocnemis	cantator	Warbling Antbird	Passeriformes	Perch	I	R			123.7	Tring Day 2	89.7.10.691
Hypocnemis	cantator	Warbling Antbird	Passeriformes	Perch	I	L			127.7	Tring Day 2	89.7.10.691
Leptasthenura	andicola	Andean Tit-Spintail	Passeriformes	Perch	I	L			131.1	Tring Day 2	1940.12.5.1024
Leptasthenura	andicola	Andean Tit-Spintail	Passeriformes	Perch	I	R			126.5	Tring Day 2	1940.12.5.1025
Macrocephalon	maleo	Maleo	Galliformes	Ground	I	L			103.5	Tring Day 1	73.5.12.2191
Margarornis	squamifer	Pearled Treerunner	Passeriformes	Climb	I	R			145.5	Tring Day 2	1902.3.13.11.72
Megapodius	wallacei	Moluccan Scrubfowl	Galliformes	Ground	I	R			72.7	Cardiff Day 1	Z/1979/053.296
Melanochlora	sultanea	Sultan Tit	Passeriformes	Perch	I	L			136.2	Tring Day 2	86.11.1.11
Montifringilla	nivalis	White-winged Snowfinch	Passeriformes	Ground	I	R			81.7	Tring Day 2	87.6.1.356
Pandion	haliaetus	Osprey	Falconiformes	Predatory	I	L			145.8	Tring Day 1	1934.1.1.1212
Parus	major	Great Tit	Passeriformes	Perch	I	R			111.5	Cardiff Day 1	15.97.9
Parus	major	Great Tit	Passeriformes	Perch	I	L			131.7	Cardiff Day 1	19.161.38
Parus	major	Great Tit	Passeriformes	Perch	I	L			96.2	Cardiff Day 1	19.161.38
Passer	domesticus (domesticus)	House Sparrow	Passeriformes	Perch	I	R			134.5	Tring Day 2	1906.12.7.2225
Passer	domesticus (domesticus)	House Sparrow	Passeriformes	Perch	I	R			105.2	Tring Day 2	1906.12.7.2221
Pernis	apivorus	Honey Buzzard	Falconiformes	Predatory	I	R			117.9	Cardiff Day 1	z1990.63.302
Polemaetus	bellicosus	Martial Eagle	Falconiformes	Predatory	I	R			125.3	Tring Day 1	1922.12.8.375
Spizaetus	cirrhatus	Crested Hawk-Eagle	Falconiformes	Predatory	I	L			114.9	Cardiff Day 1	z1979.53.271
Sylvia	communis	Whitethroat	Passeriformes	Perch	I	R			114.4	Cardiff Day 1	z1990.63.1071
Tyrannus	savanna (monachus)	Fork-tailed Flycatcher	Passeriformes	Perch	I	R			128.9	Tring Day 2	88.1.1.1767
Varanus	punctatus	?	Squamata	Ground	I	R			79.2	Cambridge day 1	R9617
Accipiter	nisus	Sparrowhawk	Falconiformes	Perch	II	L	143.3	0.333333	135.2	Cardiff Day 1	67.400.
Aegypius	monachus	Eurasian Black Vulture	Falconiformes	Ground + perch	II	R	129.5	0.493671	106.7	Tring Day 1	1979.11.29.1
Alligator	mississippiensis	American Alligator	Crocodilia	Ground + burrow	II	R	48.2	0.703704	77.9	Cambridge day 1	R6301
Ardeola	grayii	Indian Pond Heron	Ciconiiformes	Ground + perch	II	R	82.8	0.733333	91.9	Cardiff Day 1	24.568.61
Ardeola	ralloides	Squacco Heron	Ciconiiformes	Ground	II	R	81.2	0.490196	111.2	Cardiff Day 1	11.103.759
Calonectris	diomedea	Cory's Shearwater	Procellariiformes	Ground	II	R	75.1	0.517241	114.9	Tring Day 1	1990.5.7.6
Chlamydotis	undulate	Houbara Bustard	Gruiformes	Ground	II	L	81.2	0.553846	88.6	Tring Day 2	90.2.20.87
Circaetus	gallicus	Short-toed eagle	Falconiformes	Ground + perch	II	L	152.9	0.346154	140.1	Tring Day 1	1979.4.5.311
Circus	cyaneus	Northern harrier	Falconiformes	Ground	II	R	140.1	0.211268	134.4	Cardiff Day 1	z1990.63.395
Crocodylus	americanus	American Crocodile	Crocodilia	Ground + water	II	R	85.5	0.481481		Cambridge day 1	R6074
Crocodylus	niloticus	Nile Crocodile	Crocodilia	Ground + water	II	R	37.1	0.823077	77.8	Cambridge day 1	R6113
Crocodylus	niloticus	Nile Crocodile	Crocodilia	Ground + water	II	R	29.5	0.836066	80.4	Cambridge day 1	R6116
Crocodylus	niloticus	Nile Crocodile	Crocodilia	Ground + water	II	L	18.3	0.901639	74.9	Cambridge day 1	R6116
Crocodylus	niloticus	Nile Crocodile	Crocodilia	Ground + water	II	R	80.8	0.7	109.1	Cambridge day 1	R6116
Daption	capense	Cape Petrel	Procellariiformes	Ground	II	L	62	0.290323	115.7	Cardiff Day 1	86.2.1.34
Dendrocincla	fuliginosa	Plain-brown Woodcreeper	Passeriformes	Perch + Climb	II	R	116.4	0.459459	146.4	Tring Day 2	95.11.27.52
Dendrocincla	fuliginosa	Plain-brown Woodcreeper	Passeriformes	Perch + Climb	II	L	116.7	0.484848	136.6	Tring Day 2	1933.10.21.52
Dicrurus	macrocercus	Black Drongo	Passeriformes	Perch	II	R	126.3	0.261905	130.8	Cardiff Day 1	21.114.54
Elanoides	forficatus	Swallow-tailed Kite	Falconiformes	Perch	II	R	152.8	0.348315	130.9	Tring Day 1	1988.10.10.341
Elanoides	forficatus	Swallow-tailed Kite	Falconiformes	Perch	II	R	128.5	0.471698	128.7	Tring Day 1	1955.3.80
Falco	columbarius	Merlin	Falconiformes	Ground + perch	II	L	132.6	0.333333	120.5	Cardiff Day 1	50.301.5
Falco	peregrinus	Peregrin Falcon	Falconiformes	Perch	II	R	161.7	0.368421	126.4	Cardiff Day 1	23.208.1
Fulmarus	glacialis	Fulmar	Procellariiformes	Ground	II	L	80.6	0.538462	98.5	Cardiff Day 1	z1990.63.13
Geositta	cunicularia	Common Miner	Passeriformes	Ground + burrower	II	R	110.2	0.384615	97.7	Tring Day 2	1910.12.22.840
Geranoaetus	melanoleucus	Black-chested Buzzard Eagle	Falconiformes	Perch	II	R	161	0.305263		Tring Day 1	1935.10.21.346
Geranoaetus	melanoleucus	Black-chested Buzzard Eagle	Falconiformes	Perch	II	L	137.2	0.345794	122.9	Tring Day 1	1892.2.10.425
Gyps	africanus	African White-backed Vulture	Falconiformes	Ground + perch	II	R	126.4	0.464945	126	Cardiff Day 1	z1979.53.28
Gyps	africanus	African White-backed Vulture	Falconiformes	Ground + perch	II	L	102.7	0.515695	94.3	Cardiff Day 1	z1979.53.27
Hippolais	caligata	Booted Warbler	Passeriformes	Ground + perch	II	R	125.5	0.470588	103.4	Tring Day 2	1951.17.11
Hypocnemis	cantator	Warbling Antbird	Passeriformes	Perch	II	L	118.9	0.518519	125.9	Tring Day 2	55.12.17.46
Hypocnemis	cantator	Warbling Antbird	Passeriformes	Perch	II	R	129.3	0.47619	119.7	Tring Day 2	55.12.17.46
Iguana	sp.	Iguana	Squamata	Ground	II	R	64.9	0.666667	109.5	Cambridge day 1	R8881
Iguana	sp.	Iguana	Squamata	Ground	II	R	66.2	0.764045	103.5	Cambridge day 1	R8887
Leipoa	ocellata	Maleefowl	Galliformes	Ground	II	R	91.1	0.454545	81	Tring Day 1	1926.12.22.11
Leipoa	ocellata	Maleefowl	Galliformes	Ground	II	L	99.8	0.446602	116.4	Tring Day 1	1926.12.22.477.
Leipoa	ocellata	Maleefowl	Galliformes	Ground	II	L	90	0.477064	114.6	Tring Day 1	43.7.14.2
Margarornis	squamifer	Pearled Treerunner	Passeriformes	Perch + Climb	II	L	111.8	0.56		Tring Day 2	1902.3.13.11.72
Megalurus	palustris	Striated Grassbird	Passeriformes	Ground + perch	II	L	102.7	0.392857	105.3	Tring Day 2	1927.7.5.1181
Megalurus	palustris	Striated Grassbird	Passeriformes	Ground + perch	II	R	91.7	0.382353	91.7	Tring Day 2	79.4.5.275
Megalurus	palustris	Striated Grassbird	Passeriformes	Ground + perch	II	L	95.5	0.454545	110.1	Tring Day 2	79.4.5.275
Menura	novaehollandiae	Superb Lyrebird	Passeriformes	Ground + perch	II	R	84.8	0.410526	53.5	Tring Day 2	1926.12.22.2
Milvago	chimachima	Yellow-headed Caracara	Falconiformes	Ground + perch	II	L	103.8	0.402985		Tring Day 1	1946.49.105
Milvus	milvus	Red Kite	Falconiformes	Perch	II	R	120.1	0.380952	100.2	Tring Day 1	1921.5.12.1
Montifringilla	nivalis	White-winged Snowfinch	Passeriformes	Ground + perch + burrows	II	L	112.6	0.347826	99.7	Bristol Day 1	1907.12.20.306
Neophron	percnopterus	Egyptian Vulture	Falconiformes	Ground	II	L	114.9	0.439716	150	Tring Day 1	1998.5.16.2
Orthonyx	temminckii	Logrunner	Passeriformes	Ground	II	R	86	0.44898	71.7	Tring Day 2	95.4.4.103
Pandion	haliaetus	Osprey	Falconiformes	Perch	II	R	168.5	0.296875	148.7	Tring Day 1	1837.6.10.469
Pandion	haliaetus	Osprey	Falconiformes	Perch	II	L	166.4	0.297561	165.7	Tring Day 1	1975.11.22.62
Phalcoboenus	australis	Striated Caracara	Falconiformes	Ground + perch	II	R	130.2	0.401198	140.6	Tring Day 1	1924.5.8.1
Phalcoboenus	australis	Striated Caracara	Falconiformes	Ground + perch	II	L	129.4	0.348684	117.8	Tring Day 1	1917.5.1.66
Pitangus	sulphuratus (bolivianus)	Great Kiskadee	Passeriformes	Perch	II	R	99.8	0.465116	121.5	Tring Day 2	97.12.2.38
Platalea	leucorodia	Common Spoonbill	Ciconiiformes	Ground	II	R	45.3	0.75	98.1	Tring Day 1	93.10.2.59
Polemaetus	bellicosus	Martial Eagle	Falconiformes	Perch	II	R	129.7	0.370787		Tring Day 1	1922.12.8.375
Polemaetus	bellicosus	Martial Eagle	Falconiformes	Perch	II	L	170.3	0.363636	140.2	Tring Day 1	1922.12.8.310
Puffinus	assimilis	Little Shearwater	Procellariiformes	Ground and Burrow	II	R	70	0.619048		Cardiff Day 1	69.140.5
Puffinus	assimilis	Little Shearwater	Procellariiformes	Ground and Burrow	II	R	66.3	0.681818	79.9	Cardiff Day 1	38.396.2
Sericulus	chrysocephalus	Regent Bowerbird	Passeriformes	Ground + perch	II	R	114.5	0.351351	120.7	Tring Day 1	z1979.053.3305
Talegalla	jobiensis	Black billed Brush turkey	Galliformes	Ground	II	R	112.9	0.666667		Cardiff Day 1	Z/1979/053.298
Threskiornis	aethiopicus	Sacred Ibis	Ciconiiformes	Ground + perch	II	R	88.6	0.558824	86.9	Tring Day 1	93.8.4.8
Tiliqua	scincoides	Common Blue-tongued Skink	Squamata	Ground	II	L	67.3	0.666667		Cambridge day 1	R10471
Tomistoma	schlegelii	False Gharial	Crocodilia	Ground + water	II	R	53.6	0.688525	75.8	Cambridge day 1	R5842
Tyrannus	savanna (monachus)	Fork-tailed Flycatcher	Passeriformes	Perch	II	L	133	0.409091	129.8	Tring Day 2	88.1.1.1767
Uromastix	spinipes	Spiny-tailed lizard	Squamata	Ground	II	L	80.4	0.6875	100.2	Cambridge day 1	R8458
Varanus	albigularis	White-throated Monitor	Squamata	Ground	II	L	91.4	0.53125	88.1	Cambridge day 1	Ad5604
Varanus	punctatus	?	Squamata	Ground	II	L	77.4	0.684211	90.8	Cambridge day 1	R9616
Varanus	punctatus	?	Squamata	Ground	II	R	86.3	0.621212	104.6	Cambridge day 1	R9616
Varanus	punctatus	?	Squamata	Ground	II	L	83.4	0.560976	77.3	Cambridge day 1	R9617
Varanus	punctatus	?	Squamata	Ground	II	R	103.5	0.528302	72.2	Cambridge day 1	R9617
Xenops	minutus (minutus)	Plain Xenops	Passeriformes	Perch + Climb	II	L	110.9	0.448276	112	Tring Day 2	95.4.1.599
Xenops	minutus (minutus)	Plain Xenops	Passeriformes	Perch + Climb	II	L	115.6	0.411765	137.8	Tring Day 2	95.4.1.598
Dicrurus	macrocercus	Black Drongo	Passeriformes	Perch	II	L	100.7	0.47619	117.8	Cardiff Day 1	21.114.98
Accipiter	nisus	Sparrowhawk	Falconiformes	Predatory	II	L			134.1	Cardiff Day 1	z1981.3
Acryllium	vulturinum	Vulturine Guineafowl	Galliformes	Ground	II	R			94.3	Tring Day 1	1910.4.30.9
Acryllium	vulturinum	Vulturine Guineafowl	Galliformes	Ground	II	L			101.4	Tring Day 1	1946.5.15.25
Amblyornis	subalaris	Streaked Bowerbird	Passeriformes	Perch	II	R			140	Cardiff Day 1	z1979.53.3293
Amblyornis	subalaris	Streaked Bowerbird	Passeriformes	Perch	II	L			121.7	Cardiff Day 1	z1979.53.3295
Ardea	cinera	Grey Heron	Ciconiiformes	Ground	II	L			111.2	Cardiff Day 1	z1990.63.1196
Ardeola	grayii	Indian Pond Heron	Ciconiiformes	Ground	II	L			106.5	Cardiff Day 1	21.114.73
Botaurus	stellaris	Bittern	Ciconiiformes	Ground	II	L			90.2	Cardiff Day 1	z1990.63.11
Bulweria	bulwerii	Bulwer's Petrel	Procellariiformes	Ground	II	L			125.4	Tring Day 1	1995.3.7.13
Calonectris	diomedea	Cory's Shearwater	Procellariiformes	Ground	II	R			74.7	Tring Day 1	1904.8.17.3
Calonectris	diomedea	Cory's Shearwater	Procellariiformes	Ground	II	L			103.7	Tring Day 1	1904.8.17.3
Cathartes	aura	Turkey Vulture	Falconiformes	Predatory	II	R			103	Tring Day 1	1956.8.206
Chionis	minor	Black-faced Sheathbilll	Charadriiformes	Ground	II	L			95.7	Tring Day 2	80.11.18.162
Chionis	minor	Black-faced Sheathbilll	Charadriiformes	Ground	II	R			118.6	Tring Day 2	80.11.18.162
Chionis	minor	Black-faced Sheathbilll	Charadriiformes	Ground	II	R			80.6	Tring Day 2	41.745.
Falco	columbarius	Merlin	Falconiformes	Predatory	II	R			138	Cardiff Day 1	16.237.1
Falco	columbarius	Merlin	Falconiformes	Predatory	II	L			135.1	Cardiff Day 1	28.552.
Falco	peregrinus	Peregrin Falcon	Falconiformes	Predatory	II	R			146.8	Cardiff Day 1	36.83.
Fulmarus	glacialis	Fulmar	Procellariiformes	Ground	II	R			84.7	Cardiff Day 1	z1990.63.15
Fulmarus	glacialis	Fulmar	Procellariiformes	Ground	II	L			80	Cardiff Day 1	z1990.63.14
Fulmarus	glacialis	Fulmar	Procellariiformes	Ground	II	L			80.7	Cardiff Day 1	z1990.63.264
Geositta	cunicularia	Common Miner	Passeriformes	Ground	II	L			80.4	Tring Day 2	1910.12.22.840
Gypaetus	barbatus	Lammergeier	Falconiformes	Predatory	II	L			143.5	Cardiff Day 1	z1979.53.23
Hydrophasianus	chirurgus	Pheasant-tailed Jacana	Charadriiformes	Ground	II	L			58	Cardiff Day 1	14.167.33
Macrocephalon	maleo	Maleo	Galliformes	Ground	II	L			91.1	Tring Day 1	60.9.6.2
Megapodius	freycinet	Dusky Scrub fowl	Galliformes	Ground	II	R			87.9	Cardiff Day 1	Z/1979/053.291
Melanochlora	sultanea	Sultan Tit	Passeriformes	Perch	II	R			138.3	Tring Day 2	86.11.1.11
Milvago	chimachima	Yellow-headed Caracara	Falconiformes	Predatory	II	L			110.9	Tring Day 1	1946.49.106
Milvago	chimachima	Yellow-headed Caracara	Falconiformes	Predatory	II	R			110.6	Tring Day 1	1946.49.106
Milvago	chimachima	Yellow-headed Caracara	Falconiformes	Predatory	II	R			120.4	Tring Day 1	1980.11.18.538
Milvago	chimachima	Yellow-headed Caracara	Falconiformes	Predatory	II	L			104.2	Tring Day 1	1980.11.18.538
Montifringilla	nivalis	White-winged Snowfinch	Passeriformes	Ground	II	R			105	Tring Day 2	1907.12.20.306
Nycticorax	nycticorax	Black-crowned Night Heron	Ciconiiformes	Ground	II	R			107.1	Cardiff Day 1	11.103.751
Platalea	leucorodia	Common Spoonbill	Ciconiiformes	Ground	II	L			79.8	Tring Day 1	93.10.2.59
Plegadis	chihi	White-faced Ibis	Ciconiiformes	Ground	II	R			78.2	Tring Day 1	93.2.1.118
Plegadis	chihi	White-faced Ibis	Ciconiiformes	Ground	II	L			72.9	Tring Day 1	93.2.1.118
Plegadis	chihi	White-faced Ibis	Ciconiiformes	Ground	II	L			72.6	Tring Day 1	1913.12.26.12
Plegadis	chihi	White-faced Ibis	Ciconiiformes	Ground	II	R			65.8	Tring Day 1	1913.12.26.12
Polemaetus	bellicosus	Martial Eagle	Falconiformes	Predatory	II	R			141.1	Tring Day 1	1922.12.8.376
Puffinus	assimilis	Little Shearwater	Procellariiformes	Ground	II	L			87.4	Cardiff Day 1	38.396.2
Regulus	regulus	Goldcrest	Passeriformes	Perch	II	R			124.1	Cardiff Day 1	z1990.63.1081
Sericulus	chrysocephalus	Regent Bowerbird	Passeriformes	Perch	II	R			125.4	Cardiff Day 1	z1979.053.3308
Threskiornis	aethiopicus	Sacred Ibis	Ciconiiformes	Ground	II	L			94.3	Tring Day 1	93.8.4.8
Tiliqua	nigrolutea	Blotched Blue-tongued Skink	Squamata	Ground	II	R			65	Cambridge day 1	R10479
Vanellus	vanellus	Northern Lapwing	Charadriiformes	Ground	II	L			56.9	Cardiff Day 1	34.787.
Varanus	punctatus	?	Squamata	Ground	II	R			77.2	Cambridge day 1	R9616
Accipiter	nisus	Sparrowhawk	Falconiformes	Perch	IV	L	116.1	0.428571	119.8	Cardiff Day 1	24.320.1
Accipiter	nisus	Sparrowhawk	Falconiformes	Perch	IV	R	148.3	0.362832	144.4	Cardiff Day 1	67.400.
Amblyornis	subalaris	Streaked Bowerbird	Passeriformes	Ground + perch	IV	L	96.9	0.55814	122	Cardiff Day 1	z1979.53.3293
Amblyornis	subalaris	Streaked Bowerbird	Passeriformes	Ground + perch	IV	L	124.3	0.311111	131	Cardiff Day 1	z1979.53.3298
Amblyrhynchus	cristatus	Marine Iguana	Squamata	Ground (rocks) + swim	IV	R	74.1	0.656566	111	Cambridge day 1	R8851
Aquila	chrysaetos	Golden Eagle	Falconiformes	Perch	IV	R	139.9	0.34375	153.9	Cardiff Day 1	69.140.
Ardeola	ralloides	Squacco Heron	Ciconiiformes	Ground	IV	R	81.9	0.354167	107.4	Cardiff Day 1	11.103.759
Bombycilla	cedrorum	Cedar Waxwing	Passeriformes	Perch	IV	L	112.3	0.608696		Cardiff Day 1	20.330.687
Bombycilla	cedrorum	Cedar Waxwing	Passeriformes	Perch	IV	L	113.2	0.4		Cardiff Day 1	z1979.53.2061
Buteo	buteo	Common Buzzard	Falconiformes	Perch	IV	R	151.4	0.331492	131.7	Cardiff Day 1	25.312.1
Crocodylus	americanus	American Crocodile	Crocodilia	Ground + water	IV	R	68.5	0.626667	71.7	Cambridge day 1	R6074
Crocodylus	biporcatus	Crocodile	Crocodilia	Ground + water	IV	L	48	0.8	64.8	Cambridge day 1	R6148
Crocodylus	niloticus	Nile Crocodile	Crocodilia	Ground + water	IV	L	56.9	0.716049	117.9	Cambridge day 1	R6116
Dendrocincla	fuliginosa	Plain-brown Woodcreeper	Passeriformes	Perch + Climb	IV	L	101.5	0.535714	131.4	Tring Day 2	1933.10.21.52
Diomedea	exulans	Wandering Albatross	Procellariiformes	Ground	IV	L	91.8	0.482143	88.6	Tring Day 2	1947.51.31
Fulmarus	glacialis	Fulmar	Procellariiformes	Ground	IV	R	65	0.5		Cardiff Day 1	z1990.63.15
Geositta	cunicularia	Common Miner	Passeriformes	Ground + burrower	IV	R	111.9	0.4	118.5	Tring Day 2	1946.49.1002
Geranoaetus	melanoleucus	Black-chested Buzzard Eagle	Falconiformes	Perch	IV	L	141.2	0.3625	105.5	Tring Day 1	1935.10.21.346
Himantopus	himantopus	Black-winged Stilt	Charadriiformes	Ground	IV	L	63.6	0.608696	73.4	Cardiff Day 1	47.285.301
Iguana	sp.	Iguana	Squamata	Ground	IV	R	83.8	0.650602	102.6	Cambridge day 1	R8887
Ixobrychus	flavicollis	Black Bitten	Ciconiiformes	Ground + perch	IV	L	83	0.474576	98	Cardiff Day 1	14.167.32
Leipoa	ocellata	Maleefowl	Galliformes	Ground	IV	L	121.1	0.515789	127.6	Tring Day 1	1926.12.22.11
Leptasthenura	andicola	Andean Tit-Spintail	Passeriformes	Perch	IV	L	103.7	0.434783	122.8	Tring Day 2	1940.12.5.1024
Leptasthenura	andicola	Andean Tit-Spintail	Passeriformes	Perch	IV	L	88.1	0.421053	117.7	Tring Day 2	1940.12.5.1025
Macrocephalon	maleo	Maleo	Galliformes	Ground	IV	R	82.9	0.530864	98.7	Tring Day 1	60.9.5.13
Megapodius	freycinet	Dusky Scrub fowl	Galliformes	Ground	IV	L	99.6	0.375	69.9	Cardiff Day 1	Z/1979/053.289
Megapodius	freycinet	Dusky Scrub fowl	Galliformes	Ground	IV	R	69.6	0.571429		Cardiff Day 1	Z/1979/053.290
Neositta	chrysoptera (chrysoptera)	Varied Sitella	Passeriformes	Perch	IV	R	132.4	0.428571	103.1	Tring Day 2	1927.12.18.213
Pitangus	sulphuratus (bolivianus)	Great Kiskadee	Passeriformes	Perch	IV	L	122.8	0.428571	124.5	Tring Day 2	1925.9.2.40
Platalea	leucorodia	Common Spoonbill	Ciconiiformes	Ground	IV	L	51.6	0.714286	95.3	Tring Day 1	93.10.2.59
Platalea	leucorodia	Common Spoonbill	Ciconiiformes	Ground	IV	L	63.2	0.693878		Tring Day 1	93.10.2.98
Polemaetus	bellicosus	Martial Eagle	Falconiformes	Perch	IV	R	150.8	0.391753		Tring Day 1	1922.12.8.376
Puffinus	puffinus	Manx Shearwater	Procellariiformes	Ground	IV	L	80.9	0.5	64.3	Cardiff Day 1	37.364.3
Recurvirostra	avosetta	Pied Avocet	Charadriiformes	Ground	IV	R	37	0.666667	100.2	Cardiff Day 1	z1990.63.815
Rhabdornis	mystacalis (mystacalis)	Stripe-sided Rhabdornis	Passeriformes	Perch + Climb	IV	L	127.5	0.434783	138.6	Tring Day 2	96.6.6.570
Rissa	tridactyla	Kittiwake	Charadriiformes	Ground	IV	R	92.5	0.354839	88.6	Tring Day 2	1941.5.30.3146
Rissa	tridactyla	Kittiwake	Charadriiformes	Ground	IV	L	66.3	0.764706	73.3	Tring Day 2	1941.5.30.3146
Sericulus	chrysocephalus	Regent Bowerbird	Passeriformes	Ground + perch	IV	R	132.5	0.333333	134.6	Cardiff Day 1	z1979.053.3308
Sericulus	chrysocephalus	Regent Bowerbird	Passeriformes	Ground + perch	IV	R	132.9	0.547619	132.5	Cardiff Day 1	z1979.053.3306
Sericulus	chrysocephalus	Regent Bowerbird	Passeriformes	Ground + perch	IV	R	110.8	0.435897	137.7	Cardiff Day 1	z1979.053.3304
Sypheotides	indica	Lesser Florican	Otididae	Ground	IV	R	115.1	0.744186		Cardiff Day 1	z1979.53.217
Talegalla	fuscirostris	Black billed Brush turkey	Galliformes	Ground	IV	L	108.8	0.479452	95.9	Cardiff Day 1	Z/1979/053.298
Talegalla	jobiensis	Brown collared Brush turkey	Galliformes	Ground	IV	L	97.5	0.550725		Cardiff Day 1	Z/1979/053.299
Terathopius	ecaudatus	Bateleur	Falconiformes	Perch	IV	R	149.9	0.37037	147.8	Cardiff Day 1	z1979.53.245
Thalasseus	sandvicensis	Sandwich Tern	Charadriiformes	Ground	IV	L	95.9	0.5	108.8	Tring Day 2	1965.M.4243
Thamnistes	anabatinus	Russet Antshrike	Passeriformes	Perch	IV	L	112	0.461538	129	Tring Day 2	1969.25.99
Threskiornis	aethiopicus	Sacred Ibis	Ciconiiformes	Ground + perch	IV	L	68	0.584615	94.2	Tring Day 1	93.8.4.7
Tiliqua	scincoides	Common Blue-tongued Skink	Squamata	Ground	IV	L	65.8	0.684211	132.2	Cambridge day 1	R10472
Tiliqua	sp.	Blue-tongued Skink	Squamata	Ground	IV	L	60.9	0.689655	75.4	Cambridge day 1	R10466
Tiliqua	sp.	Blue-tongued Skink	Squamata	Ground	IV	R	56.7	0.7	88.8	Cambridge day 1	R10466
Tupinambis	teguixin	Gold Tegu	Squamata	Ground	IV	R	21.5	0.853659	76	Bristol Day 1	Ad5612
Uromastix	spinipes	Spiny-tailed lizard	Squamata	Ground	IV	L	59.7	0.69697	80.8	Cambridge day 1	R8898
Varanus	punctatus	?	Squamata	Ground	IV	R	101.8	0.542373		Cambridge day 1	R9617
Xanthomyza	phrygia	Regent Honeyeater	Passeriformes	Perch	IV	R	108.8	0.461538		Tring Day 2	1955.6.N6.24
Dendrocincla	fuliginosa	Plain-brown Woodcreeper	Passeriformes	Perch + Climb	IV	R	113.8	0.454545	137.6	Tring Day 2	1933.10.21.52
Menura	novaehollandiae	Superb Lyrebird	Passeriformes	Ground + perch	IV	L	89.4	0.383838	60.5	Tring Day 2	1926.12.22.2
Uromastyx	aegyptia	Dabb Lizard	Squamata	Ground + burrow	IV	L	70.9	0.7	49.6	Bristol Day 1	Ad5611
Phalcoboenus	australis	Striated Caracara	Falconiformes	Ground + perch	IV	R	107	0.327731	123.8	Tring Day 1	1917.5.1.66
Zonosaurus	sp.	Skink	Squamata	Ground	IV	L	62.7	0.65	52.1	Bristol Day 1	Ac8574
Accipiter	nisus	Sparrowhawk	Falconiformes	Predatory	IV	R			140.4	Cardiff Day 1	24.20.1
Acryllium	vulturinum	Vulturine Guineafowl	Galliformes	Ground	IV	L			102.4	Tring Day 1	1910.4.30.9
Acryllium	vulturinum	Vulturine Guineafowl	Galliformes	Ground	IV	L			97.1	Tring Day 1	1946.5.15.25
Alectura	lathami	Australian Brush Turkey	Galliformes	Ground	IV	L			111.3	Tring Day 1	1925.11.1.554
Amblyornis	subalaris	Streaked Bowerbird	Passeriformes	Perch	IV	R			122.7	Cardiff Day 1	z1979.53.3294
Ardea	cinera	Grey Heron	Ciconiiformes	Ground	IV	L			115.8	Cardiff Day 1	z1990.63.208
Ardeola	grayii	Indian Pond Heron	Ciconiiformes	Ground	IV	R			99.3	Cardiff Day 1	21.114.2
Ardeola	grayii	Indian Pond Heron	Ciconiiformes	Ground	IV	L			110.4	Cardiff Day 1	21.114.73
Balaeniceps	rex	Shoebill	Ciconiiformes	Ground	IV	L			113.3	Tring Day 1	1900.9.12.2
Balaeniceps	rex	Shoebill	Ciconiiformes	Ground	IV	R			107.1	Tring Day 1	65.12.17.1
Botaurus	stellaris	Bittern	Ciconiiformes	Ground	IV	L			86	Cardiff Day 1	z1990.58.89
Bubulcus	ibis	Cattle Egret	Ciconiiformes	Ground	IV	R			73.3	Cardiff Day 1	z1990.063.294
Bubulcus	ibis	Cattle Egret	Ciconiiformes	Ground	IV	L			110	Cardiff Day 1	z1990.063.330
Buteo	buteo	Common Buzzard	Falconiformes	Predatory	IV	R			113.9	Cardiff Day 1	22.377.1
Cettia	cetti	Cetti's Warbler	Passeriformes	Ground	IV	L			126.5	Tring Day 2	80.1.1.942
Chionis	minor	Black-faced Sheathbilll	Charadriiformes	Ground	IV	R			100.2	Tring Day 2	41.745.
Chlamydosaurus	kingii	Frill-necked Lizard	Squamata	Ground	IV	L			71.3	Cambridge day 1	R8427
Circus	cyaneus	Northern harrier	Falconiformes	Predatory	IV	R			127.7	Cardiff Day 1	z1990.63.396
Conopophaga	lineate (lineate)	Rufous Gnateater	Passeriformes	Perch	IV	L			116.9	Tring Day 2	70.16.46.30
Coragyps	atratus	American Black Vulture	Falconiformes	Predatory	IV	R			115.3	Tring Day 1	1922.3.5.825
Cyclura	cornuta	Rhinoceros Iguana	Squamata	Ground	IV	L			127.7	Bristol Day 1	Ad5602
Dicrurus	macrocercus	Black Drongo	Passeriformes	Perch	IV	L			107.8	Cardiff Day 1	11.103.738
Diomedea	exulans	Wandering Albatross	Procellariiformes	Ground	IV	R			102.1	Tring Day 2	1905.12.30.246
Elaenia	flavogaster (flavogaster)	Yellow-bellied Elaenia	Passeriformes	Perch	IV	R			144.9	Tring Day 2	88.1.13.537
Elanoides	forficatus	Swallow-tailed Kite	Falconiformes	Predatory	IV	L			131.8	Tring Day 1	1955.5.958
Eopsaltria	australis	Eastern Yellow Robin	Passeriformes	Perch	IV	R			131.3	Tring Day 2	1964.17.421
Falco	columbarius	Merlin	Falconiformes	Predatory	IV	L			119.7	Cardiff Day 1	27.29.
Falco	columbarius (aesalon)	Merlin	Falconiformes	Predatory	IV	R			125.6	Tring Day 1	1941.5.30.2361
Falco	columbarius (aesalon)	Merlin	Falconiformes	Predatory	IV	L			112.5	Tring Day 1	1941.5.30.2361
Fulmarus	glacialis	Fulmar	Procellariiformes	Ground	IV	R			111.9	Cardiff Day 1	z1990.63.263
Fulmarus	glacialis	Fulmar	Procellariiformes	Ground	IV	L			100.3	Cardiff Day 1	z1990.63.14
Gallinago	gallinago	Common Snipe	Charadriiformes	Ground	IV	R			90.3	Cardiff Day 1	40.41.
Geositta	cunicularia	Common Miner	Passeriformes	Ground	IV	R			74.9	Tring Day 2	85.11.20.254
Leipoa	ocellata	Maleefowl	Galliformes	Ground	IV	R			94.9	Tring Day 1	1926.12.22.477.
Leipoa	ocellata	Maleefowl	Galliformes	Ground	IV	R			99	Tring Day 1	43.7.14.2
Lichmera	lombokia	Scaly-crowned Honeyeater	Passeriformes	Perch	IV	R			115.6	Tring Day 2	97.11.1.27
Macrocephalon	maleo	Maleo	Galliformes	Ground	IV	R			104.9	Tring Day 1	73.5.12.2191
Margarornis	squamifer	Pearled Treerunner	Passeriformes	Climb	IV	R			99.8	Tring Day 2	89.5.14.524
Margarornis	squamifer	Pearled Treerunner	Passeriformes	Climb	IV	L			102.6	Tring Day 2	1902.3.13.11.72
Megalurus	palustris	Striated Grassbird	Passeriformes	Ground	IV	L			95	Tring Day 2	1927.7.5.1181
Melanochlora	sultanea	Sultan Tit	Passeriformes	Perch	IV	L			106.4	Tring Day 2	86.11.1.19
Meleagris	osceola	Wild Turkey	Galliformes	Ground	IV	L			113.4	Tring Day 1	98.7.12.265
Milvago	chimachima	Yellow-headed Caracara	Falconiformes	Predatory	IV	L			107.3	Tring Day 1	1946.49.105
Montifringilla	nivalis	White-winged Snowfinch	Passeriformes	Ground	IV	R			109.5	Tring Day 2	1907.12.20.306
Neophron	percnopterus	Egyptian Vulture	Falconiformes	Predatory	IV	L			113.9	Tring Day 1	1924.3.20.75
Orthonyx	temminckii	Logrunner	Passeriformes	Ground	IV	L			66.8	Tring Day 2	95.4.4.103
Pandion	haliaetus	Osprey	Falconiformes	Predatory	IV	R			173.3	Tring Day 1	1975.11.22.62
Passer	domesticus (domesticus)	House Sparrow	Passeriformes	Perch	IV	L			91.3	Tring Day 2	1906.12.7.2220
Petronia	petronia	Rock Sparrow	Passeriformes	Ground	IV	R			117.8	Tring Day 2	1965.M.18688
Phalcoboenus	australis	Striated Caracara	Falconiformes	Predatory	IV	L			123.2	Tring Day 1	1924.5.8.1
Pitangus	sulphuratus (bolivianus)	Great Kiskadee	Passeriformes	Perch	IV	R			137.4	Tring Day 2	1925.9.2.40
Platalea	leucorodia	Common Spoonbill	Ciconiiformes	Ground	IV	R			98.2	Tring Day 1	93.10.2.57
Platalea	leucorodia	Common Spoonbill	Ciconiiformes	Ground	IV	R			86.6	Tring Day 1	93.10.2.59
Puffinus	puffinus	Manx Shearwater	Procellariiformes	Ground	IV	R			99.9	Cardiff Day 1	27.431.5
Rissa	tridactyla	Kittiwake	Charadriiformes	Ground	IV	L			88.8	Tring Day 2	97.11.10.42
Rissa	tridactyla	Kittiwake	Charadriiformes	Ground	IV	R			119.1	Tring Day 2	97.11.10.42
Sericulus	chrysocephalus	Regent Bowerbird	Passeriformes	Perch	IV	R			127.4	Cardiff Day 1	z1979.053.3309
Sericulus	chrysocephalus	Regent Bowerbird	Passeriformes	Perch	IV	R			131.8	Cardiff Day 1	z1979.053.3307
Sericulus	chrysocephalus	Regent Bowerbird	Passeriformes	Perch	IV	R			99.6	Cardiff Day 1	z1979.053.3305
Sylvia	communis	Whitethroat	Passeriformes	Perch	IV	R			121.3	Cardiff Day 1	z1990.63.1067
Talegalla	jobiensis	Black billed Brush turkey	Galliformes	Ground	IV	R			128.1	Cardiff Day 1	Z/1979/053.298
Thalasseus	sandvicensis	Sandwich Tern	Charadriiformes	Ground	IV	L			124.1	Tring Day 2	1941.5.30.9147
Thalasseus	sandvicensis	Sandwich Tern	Charadriiformes	Ground	IV	R			114.7	Tring Day 2	1941.5.30.9153
Varanus	albigularis	White-throated Monitor	Squamata	Ground	IV	R			93.9	Bristol Day 1	Ad5604
Varanus	punctatus	?	Squamata	Ground	IV	R			78.7	Cambridge day 1	R9616
Varanus	punctatus	?	Squamata	Ground	IV	R			69.7	Cambridge day 1	R9616
Varanus	salvator	Water Monitor	Squamata	Ground	IV	R			112.7	Cambridge day 1	R9489
